# Supplementary material for: Female novelty and male status dynamically modulate ejaculate expenditure and seminal fluid proteome over successive matings in red junglefowl
Source: Sci Rep. 2019 Apr 10;9:5852. doi: 10.1038/s41598-019-41336-5 (PMC6458113; doi:10.1038/s41598-019-41336-5)
Supplement: Supplementary file 3 — Supplementary dataset 2 [file 41598_2019_41336_MOESM3_ESM.xlsx]

## Sheet: Primary protein ID
		Female 1, 1st mating					Female 1, 2nd mating					Female 1, 3rd mating					Female 2, 1st mating
GI number	annotation	probability	% coverage	unique peptides	total PSM	APEX score	probability	% coverage	unique peptides	total PSM	APEX score	probability	% coverage	unique peptides	total PSM	APEX score	probability	% coverage	unique peptides	total PSM	APEX score
45383974	serum albumin precursor	1	72.4	48	1001	0.0137289	1	74.3	50	1075	0.0166956	1	76.3	54	1100	0.0179178	1	73.5	51	1138	0.0206093
363727504	PREDICTED: pendrin isoform X2	1	28.1	24	302	0.0100188	1	30	25	242	0.010193	1	28.6	24	212	0.00945417	1	27.1	20	172	0.00861532
48976029	gallinacin-10 preproprotein	1	45.6	2	13	0.00895337	1	45.6	2	13	0.0098914	1	45.6	2	14	0.0129169	0.9986	35.3	1	5	0.00573208
118098729	PREDICTED: gamma-glutamyltranspeptidase 1 isoform X10	1	49.7	35	436	0.00816023						1	49.7	36	348	0.00828389	1	46	33	234	0.00635525
48675889	gallinacin-9 preproprotein	1	32.8	2	33	0.00733016	1	32.8	2	31	0.00818614	1	32.8	2	32	0.00904643	1	32.8	2	21	0.00678282
46048651	solute carrier family 2, facilitated glucose transporter member 3	1	21.2	15	165	0.00724138	1	16.3	12	148	0.00869004	1	20	15	139	0.0078427	1	16.3	13	159	0.0104177
363744162	PREDICTED: lipid phosphate phosphohydrolase 1 isoform X2	1	24.7	10	92	0.00660869	1	17.7	9	75	0.00670026	1	17.7	7	53	0.00597661	1	15.2	7	36	0.00458655
45385813	ovotransferrin precursor	1	55.9	46	470	0.0063834	1	55.6	43	427	0.00693269	1	57.4	49	415	0.00676687	1	58.2	49	417	0.00713957
45382961	apolipoprotein A-I preproprotein	1	82.6	29	303	0.00627202	1	84.8	33	399	0.00903128	1	87.5	38	433	0.00980696	1	88.3	39	421	0.00972811
363729530	PREDICTED: hemopexin	1	47	14	106	0.00563092	1	47	14	86	0.00551992	1	47.8	15	100	0.0066117	1	47	14	111	0.0082977
45384320	fatty acid-binding protein, brain	1	77.3	10	97	0.00556309	1	72	9	76	0.0052147	1	75	11	73	0.00515211	1	62.9	7	23	0.00210322
45383766	L-lactate dehydrogenase B chain	1	51.4	20	167	0.00551614	1	44.4	17	155	0.00639444	1	39	16	117	0.00551434	1	38.4	14	100	0.00545723
71896973	protein NEL precursor	1	51.3	36	331	0.00540258	1	49	33	254	0.00520365	1	48.7	35	267	0.00558379	1	44.7	32	197	0.00478581
513206786	PREDICTED: ovoinhibitor	1	48.4	22	203	0.00524174	1	48.4	23	214	0.00611559	1	50.3	26	313	0.00915485	1	52	27	370	0.0117142
513219475	PREDICTED: membrane metallo-endopeptidase-like 1	1	39.8	35	320	0.00523773	1	41.1	34	246	0.00487775	1	40.8	36	193	0.00411377	1	35.2	29	152	0.00394478
310772215	phosphatidylethanolamine-binding protein 1	1	74.3	12	61	0.00515429	1	61	11	51	0.00530586	1	78.1	13	58	0.00632946	1	52.9	8	29	0.00356984
46048768	alpha-enolase	1	58.1	28	231	0.00486941	1	51.2	27	219	0.00552628	1	59.7	29	192	0.00503168	1	51.6	26	156	0.00477439
363740142	PREDICTED: sodium/glucose cotransporter 1 isoform X3	1	22.1	18	145	0.00486936	1	21.9	16	109	0.00462933	1	20.7	15	78	0.00370782	1	17.9	14	64	0.00365579
46048961	glyceraldehyde-3-phosphate dehydrogenase	1	63.1	20	159	0.0048556	1	60.4	18	131	0.00516144	1	51.1	22	143	0.00537917	1	41.7	14	88	0.00490004
54020687	elongation factor 1-alpha 1	1	26.6	14	145	0.00479964	1	26.6	13	125	0.00514459	1	29	16	104	0.00432194	1	28.1	15	79	0.00426355
330417943	fructose-bisphosphate aldolase C	1	76.4	28	130	0.0046679	1	74.7	27	119	0.00533921	1	71.4	29	108	0.00487584	1	67.3	27	99	0.00540195
118091536	PREDICTED: astacin-like metalloendopeptidase	1	40.6	17	130	0.00463561	1	32.3	15	106	0.00473952	1	32.3	15	112	0.00526689	1	32	15	80	0.0042932
55741616	14-3-3 protein epsilon	1	62	21	119	0.00462839	1	53.7	19	94	0.0049123	1	51.8	18	85	0.00436867	1	47.1	18	54	0.00327592
157954047	heat shock protein HSP 90-alpha	1	50.5	48	352	0.00460931	1	52.6	46	317	0.00488339	1	40.9	41	263	0.00482588	1	40.7	38	238	0.00508061
513230961	PREDICTED: solute carrier family 28 member 3 isoform X7	1	20.3	16	99	0.00460753	1	17	10	86	0.00464465	1	18.9	13	74	0.00426403	1	17.7	12	49	0.00348538
55741594	14-3-3 protein theta	1	50.2	18	102	0.00458674	1	59.6	19	83	0.00491613	1	59.6	19	69	0.00407299	1	47.3	16	37	0.00249226
71895985	phosphoglycerate mutase 1	1	56.7	16	77	0.00453193	1	45.7	14	54	0.0041271	1	63	18	62	0.00505004	1	51.2	14	51	0.00448877
45384340	creatine kinase B-type	1	57	23	152	0.00452051	1	61.2	24	121	0.00419209	1	52.8	22	136	0.00523619	1	49.1	18	68	0.00324979
513175173	PREDICTED: neutral and basic amino acid transport protein rBAT isoform X3	1	47.5	28	210	0.00440581	1	37.2	22	151	0.00399779	1	37.8	26	133	0.00358358	1	32	21	96	0.0031502
45382061	triosephosphate isomerase	1	74.6	17	95	0.00434954	1	73.4	16	92	0.00537188	1	73.4	17	90	0.00537614	1	69.4	16	69	0.00515393
45383093	orosomucoid 1 (ovoglycoprotein) precursor	1	37.4	8	40	0.00433267	1	38.9	8	36	0.00514737	1	40.4	9	67	0.00957719	1	37.4	8	58	0.00981707
86129578	peroxiredoxin-6	1	67.9	20	141	0.00431072	1	65.6	19	106	0.00399473	1	66.1	20	82	0.00333573	1	67.9	20	67	0.00305835
56119054	14-3-3 protein eta	1	48.2	16	87	0.00421477	1	53.8	16	83	0.00504451	1	53.8	16	69	0.00448985	1	45.7	14	40	0.00302631
71895711	phosphofructokinase, platelet	1	40.9	18	116	0.00415667	1	31.7	13	81	0.0037583	1	30.4	14	77	0.00355425	1	20	10	54	0.00302917
363740848	PREDICTED: actin, cytoplasmic 2-like isoform X1	1	67.8	24	146	0.00412786	1	60.5	23	102	0.00345962	1	59.5	23	103	0.00395535	1	46.1	19	89	0.00399321
46395491	PIT54 protein precursor	1	39.6	14	102	0.00411322	1	44.5	15	110	0.00502477	1	51.3	17	123	0.0054861	1	52.3	18	150	0.00707001
363740842	PREDICTED: G-protein coupled receptor family C group 5 member C isoform X3	1	18.6	7	52	0.00400792	1	18.6	7	35	0.00322962	1	16	6	23	0.00228401	1	16	6	14	0.00162892
513206743	PREDICTED: hexokinase-2-like	1	44.4	36	222	0.0039709	1	45.8	36	230	0.00477332	1	48.3	39	213	0.00482567	1	51.6	38	296	0.00768075
513158924	PREDICTED: putative phospholipase B 81b isoform X2	1	38.8	21	103	0.00394358	1	36.2	19	75	0.00353595	1	36.4	18	70	0.00343626	1	29.8	15	44	0.00254444
45384392	apolipoprotein A-IV precursor	1	66.4	26	119	0.00392241	1	66.4	25	144	0.00598031	1	75.4	28	153	0.00623935	1	63.4	25	105	0.00497156
513202986	PREDICTED: solute carrier family 12 member 3 isoform X12	1	29.3	27	160	0.00385719						0.9996	27.4	25	3	9.49487e-05	0.9973	22.3	19	1	3.51028e-05
153792243	polymeric immunoglobulin receptor precursor	1	16.8	13	115	0.00372054	1	16.5	12	97	0.00398715	1	18.7	14	82	0.00323005	1	16.5	11	40	0.00195861
86129492	pantetheinase precursor	1	33.1	16	114	0.0036435	1	31.9	15	109	0.00440956	1	32.3	15	91	0.00394345	1	29.2	14	88	0.00427564
45384486	phosphoglycerate kinase	1	62.4	26	157	0.00359373	1	57.8	24	141	0.00399177	1	64	26	107	0.00319601	1	48.2	18	68	0.00261479
45383930	melanotransferrin precursor	1	38.1	26	163	0.0035772	1	32.5	25	123	0.00335799	1	32.4	23	106	0.00304634	1	29.5	20	75	0.00248027
513186154	PREDICTED: ovochymase-2	1	24	18	118	0.00357619	1	23.4	17	111	0.00422021	1	24.2	17	93	0.0036386	1	21.7	15	67	0.00313969
392513682	guanine nucleotide-binding protein G(I)/G(S)/G(T) subunit beta-1	1	34.4	10	57	0.00355183	1	30.9	10	49	0.00388398	1	27.6	9	50	0.00403484	1	27.6	9	27	0.00256639
118101125	PREDICTED: aflatoxin B1 aldehyde reductase member 2	1	54.9	17	69	0.003527	1	50.3	16	53	0.00321779	1	54.6	16	50	0.00322681	1	42.6	14	34	0.00261409
45384386	gelsolin precursor	1	42.9	31	183	0.00350955	1	44.6	33	238	0.00497049	1	46.5	36	248	0.00535189	1	44.6	33	229	0.00567716
45382425	vitamin D-binding protein precursor	1	50.2	25	114	0.00341396	1	57.2	30	185	0.00684527	1	52.9	30	193	0.00754271	1	58.7	34	352	0.0168478
45384330	ras-related C3 botulinum toxin substrate 1	1	45.3	10	49	0.0033574	1	44.3	9	29	0.00256524	1	39.1	9	21	0.00200902	1	38	8	15	0.00172091
429836849	peroxiredoxin-1	1	68.3	15	55	0.0033175	1	55.8	11	50	0.00380055	1	56.3	11	38	0.00301058	1	44.2	8	32	0.00299427
513157194	PREDICTED: LOW QUALITY PROTEIN: acrosin	1	14.9	6	42	0.00326948	1	14.9	6	31	0.00296436	1	14.9	6	36	0.0037715	1	7.9	3	26	0.00312996
125630639	prostaglandin E2 receptor EP4 subtype	1	15.4	8	46	0.00320466	1	15.4	8	45	0.00384664	1	20.4	10	39	0.00356318	1	12.8	5	23	0.002537
513175513	PREDICTED: glutaminyl-peptide cyclotransferase isoform X3	1	36.8	11	47	0.00313523	1	33.6	11	34	0.00282363	1	31.9	10	31	0.00282168	1	21.5	7	13	0.00140969
268370291	angiotensin-converting enzyme precursor	1	30.8	43	237	0.00310631	1	26	35	171	0.00298376	1	26.6	40	141	0.00249279	1	26.4	36	115	0.00240517
57530355	malate dehydrogenase, cytoplasmic	1	48.8	16	92	0.00308556	1	44	14	72	0.00308758	1	50.9	17	75	0.00312149	1	40.1	11	55	0.0031417
482677659	histamine N-methyltransferase isoform 1	1	44.2	12	57	0.00306588	1	41.8	11	47	0.00310504	1	31.2	9	36	0.00262662	1	26.7	7	27	0.00224932
71897249	potassium-transporting ATPase alpha chain 2	1	37.7	45	228	0.0030519	1	32.6	39	164	0.00270755	1	37.1	44	150	0.00254008	1	29.4	32	118	0.00253375
CHg	CHg	1	19.1	8	59	0.00302709	1	18.6	10	62	0.00389021	1	30.6	12	72	0.00474677	1	20.7	10	78	0.00596626
61657937	argininosuccinate synthase	1	44.2	18	83	0.00300682	1	37.5	16	69	0.00298235	1	35.6	16	57	0.0026872	1	20.9	9	35	0.00199741
303227902	acetyl-CoA acetyltransferase, cytosolic	1	40.6	13	44	0.00300222	1	25.4	9	27	0.0023211	1	21.6	9	29	0.00255457	1	16.8	7	15	0.00155499
153792017	tubulin beta-3 chain	1	60.2	29	70	0.00297081	1	60.2	27	76	0.00400255	1	53	28	80	0.00427175	1	55.5	26	65	0.00409434
45384208	L-lactate dehydrogenase A chain	1	40.1	14	82	0.00296735	1	38	13	65	0.00308561	1	36.4	16	55	0.00244103	1	32.8	11	37	0.00239985
513225677	PREDICTED: alpha-2-macroglobulin-like protein 1-like	1	42.1	57	265	0.00296019	1	41.1	61	364	0.00496819	1	42.8	68	406	0.00574665	1	42.1	67	468	0.00792822
363732580	PREDICTED: cysteine-rich venom protein kaouthin-2 isoform X2	1	26.1	6	28	0.0029214	1	37.8	7	30	0.00370205	1	31.5	7	22	0.00288808	1	31.5	7	19	0.00296856
513179087	PREDICTED: B(0,+)-type amino acid transporter 1-like isoform X2	1	10.6	8	43	0.00289932	1	10.6	8	22	0.0018519	1	6.7	6	15	0.00141613	1	7.9	4	4	0.000419744
71896389	ATP-citrate synthase	1	48.8	48	244	0.00282671	1	41.1	37	167	0.00269706	1	38.1	37	155	0.0026372	1	33.9	31	100	0.00207693
363742830	PREDICTED: farnesyl pyrophosphate synthase, partial	1	33.6	12	46	0.00282418	1	33.6	11	41	0.00295198	1	33.6	11	30	0.00248191	1	26	9	23	0.00205552
45382651	pyruvate kinase muscle isozyme	1	32.3	17	108	0.00282204	1	25.1	14	87	0.00291467	1	29.2	15	82	0.00291304	1	26.6	13	76	0.00328593
363734612	PREDICTED: plasma protease C1 inhibitor isoform X1	1	26.8	12	55	0.00278335	1	28	14	71	0.00420777	1	28.4	15	71	0.00452908	1	26.6	12	44	0.00325073
513193820	PREDICTED: isocitrate dehydrogenase [NADP] cytoplasmic isoform X5	1	52	27	111	0.00273981	1	49.2	24	81	0.00244099	1	48.9	23	71	0.00218261	1	40.5	16	43	0.00158537
45382667	transforming protein RhoA	1	51.8	13	40	0.00273807	1	40.9	10	29	0.00236272	1	51.8	12	30	0.00267078	1	46.6	8	14	0.00145573
45382533	annexin A2	1	62.5	28	127	0.00270929	1	62.5	26	109	0.00280241	1	59.6	26	89	0.00253226	1	48.4	19	64	0.00226299
363744257	PREDICTED: beta-hexosaminidase subunit beta	1	34.6	19	68	0.00268335	1	27.8	15	51	0.00246276	1	26.2	15	34	0.00166485	1	24.9	13	24	0.00134117
45383678	D-erythrulose reductase	1	47.6	12	50	0.00265899	1	44.7	11	35	0.0020916	1	49.2	13	34	0.00229365	1	34.6	8	21	0.00160811
513167477	PREDICTED: solute carrier family 22 member 13-like	1	13.3	5	42	0.00256939	1	13.3	5	40	0.00278636	1	7.7	4	26	0.00204992	1	13.3	5	22	0.0019754
45384370	heat shock cognate 71 kDa protein	1	41.5	26	130	0.00256772	1	35.9	22	97	0.00236846	1	37.9	25	93	0.00236872	1	24.9	12	46	0.00139892
118088308	PREDICTED: plasminogen	1	55.2	46	167	0.00255766	1	56	50	250	0.00445366	1	61.1	58	283	0.00518215	1	52.7	53	330	0.00722498
118103607	PREDICTED: spermatid-specific manchette-related protein 1 isoform X2	1	67.9	18	62	0.0025372	1	74.7	19	89	0.00425865	1	58	17	73	0.00359182	1	62.8	20	73	0.00421453
363736267	PREDICTED: galactosidase, beta 1-like isoform X1	1	17.7	12	55	0.00253355	1	24.2	13	53	0.00302135	1	17.7	13	47	0.00285942	1	16.6	11	43	0.00310553
513234431	PREDICTED: epidermal growth factor receptor kinase substrate 8-like protein 2-like	1	34.5	18	81	0.00253238
45383077	eukaryotic initiation factor 4A-II	1	48.2	19	78	0.00252575	1	48.4	20	63	0.00266874	1	38.6	17	59	0.00250646	1	40	17	44	0.00225437
47551305	galectin-3	1	26.5	9	33	0.00251876	1	18.4	6	21	0.0020058	1	25.3	9	26	0.00244214	1	21.1	8	20	0.00230859
347800681	annexin A11	1	41.3	23	106	0.00246945	1	40	23	83	0.00243712	1	44.9	23	71	0.00218386	1	35.2	19	62	0.00219647
52345405	leukocyte surface antigen CD47 precursor	1	16.1	6	31	0.00246137	1	14.8	4	15	0.00138311	1	16.1	6	15	0.00135993	1	15.1	4	16	0.00177509
513200939	PREDICTED: secretory carrier-associated membrane protein 2, partial	1	17.3	5	20	0.00244974	1	12.3	3	13	0.00187812	1	15.1	4	12	0.0017093	1	12.3	3	8	0.00138101
45382453	elongation factor 2	1	42.9	38	179	0.00244092	1	40.2	35	146	0.00247108	1	38.9	34	128	0.002348	1	30.7	25	87	0.00205461
363744817	PREDICTED: thymic stromal cotransporter homolog isoform X2	1	11.5	4	24	0.00238574	1	11.5	4	17	0.00207493	1	11.5	4	15	0.00201102	1	9.9	3	15	0.00223189
363737727	PREDICTED: solute carrier family 12 member 1 isoform X3	1	23.7	25	118	0.00234925	1	20.1	21	73	0.00182138	1	22.4	25	86	0.00223217	1	14.9	17	34	0.00102893
118098426	PREDICTED: polyubiquitin-C isoformX2	1	72.1	6	68	0.00230366	1	72.1	5	53	0.00215464	1	72.1	6	54	0.00230464	1	64.2	4	51	0.00236286
71897035	14-3-3 protein zeta	1	49.4	19	48	0.00229099	1	43.7	16	38	0.00227708	1	58.8	16	31	0.00193414	1	43.7	14	17	0.00126891
50752381	PREDICTED: alpha-2-HS-glycoprotein	1	24.1	5	25	0.00228809	1	17.7	4	19	0.00221041	1	27	6	27	0.00329882	1	19.5	5	27	0.00383301
513161042	PREDICTED: alpha-2-macroglobulin-like protein 1-like isoform X5	1	27.8	38	159	0.00227134	1	25.8	33	148	0.00255438	1	26.9	35	149	0.0026665	1	30.3	39	142	0.00300223
513157208	PREDICTED: acrosin-like, partial	1	24.1	5	18	0.00226483	1	24.1	5	12	0.00214622	1	20.4	4	9	0.00164578	1	20	3	7	0.00149058
513219831	PREDICTED: solute carrier family 2, facilitated glucose transporter member 5 isoform X4	1	14.7	8	35	0.00219488	1	10.3	6	13	0.00100562	1	10.3	6	21	0.00182974	1	10.3	6	12	0.0012062
487439524	beta-2-glycoprotein 1 precursor	1	48.6	16	47	0.00219261	1	46.3	18	64	0.00365376	1	49.1	19	78	0.00458661	1	53.1	19	85	0.00616335
50746905	PREDICTED: 3-hydroxybutyrate dehydrogenase type 2 isoform X5	1	53.9	15	44	0.00218371	1	53.1	14	31	0.0018257	1	53.9	14	31	0.00195845	1	46.9	12	23	0.00176311
313661519	chloride anion exchanger	1	16	17	75	0.00217	1	16.4	16	52	0.00189888	1	13.1	12	37	0.00142167	1	7.8	7	18	0.000808182
45384500	fibrinogen, gamma chain precursor	1	58.6	27	67	0.00213781	1	50.6	24	96	0.0035532	1	54.5	27	82	0.00326863	1	54.7	27	199	0.0095074
118093267	PREDICTED: malonyl-CoA O-methyltransferase BioC isoformX1	1	42.1	12	49	0.00213289	1	26.9	9	37	0.00186325	1	36.5	10	37	0.00210074	1	24.7	8	20	0.00126413
52138713	neprilysin	1	30.9	22	89	0.00212054	1	20	16	65	0.00192747	1	26.7	19	60	0.00183219	1	13.6	11	36	0.00130036
94957750	olfactomedin-4 precursor	1	28.4	15	58	0.00209781	1	26.6	14	32	0.00144161	1	22.7	11	32	0.00150299	1	19.8	8	16	0.000864327
482845617	aldo-keto reductase family 1, member B10 (aldose reductase)	1	50.3	18	50	0.00209364	1	55.1	18	42	0.00213259	1	45.3	16	31	0.00161728	1	44.3	15	18	0.00113523
57530666	ADP-ribosylation factor 1	1	50.3	10	29	0.00209339	1	46.4	8	22	0.00183215	1	47.5	7	19	0.00178381	1	37.6	5	9	0.000975938
118095814	PREDICTED: high affinity cAMP-specific and IBMX-insensitive 3',5'-cyclic phosphodiesterase 8A isoform X3	1	39.1	25	118	0.00209321	1	33.9	23	100	0.00222313	1	21.9	15	78	0.00176094	1	18.6	13	59	0.00161395
291084676	capping protein (actin filament) muscle Z-line, beta isoform 2	1	54.4	16	57	0.00208663	1	49.6	13	37	0.0016766	1	54.4	15	42	0.00196703	1	47.1	12	32	0.00165669
363733743	PREDICTED: glutamyl aminopeptidase	1	28.2	28	109	0.00207787	1	26.6	30	72	0.00172656	1	24.2	24	54	0.00136881	1	23.5	24	51	0.00150431
45384348	aspartate aminotransferase, cytoplasmic	1	51	28	93	0.002056	1	46.4	22	70	0.00209317	1	49	26	86	0.00249019	1	48.5	25	60	0.00192295
363733983	PREDICTED: gastric intrinsic factor isoform X1	1	11.6	4	30	0.00205534	1	8.8	3	19	0.00153782	1	11.6	4	26	0.00239493	1	7.5	2	22	0.00229968
363728304	PREDICTED: alpha-2-macroglobulin isoform X3	1	35.6	46	161	0.00204179	1	33.8	44	161	0.00240254	1	38.7	50	205	0.00324575	1	40.6	51	221	0.00416578
476007898	dihydropyrimidinase isoform 1	1	37.8	18	63	0.00203463	1	38.2	19	70	0.0029198	1	42.2	20	78	0.00328195	1	49.6	25	164	0.00825576
513176145	PREDICTED: cAMP and cAMP-inhibited cGMP 3',5'-cyclic phosphodiesterase 10A isoform X7	1	33.7	28	113	0.00202803	1	26	22	2	4.38694e-05	1	27.1	19	56	0.00132124	1	18.8	13	36	0.000973173
45384364	rab GDP dissociation inhibitor beta	1	54.5	23	71	0.00200594	1	45.5	20	53	0.00185456	1	45.5	19	39	0.00141744	1	40.8	16	35	0.00153642
57529654	alcohol dehydrogenase [NADP(+)]	1	41.9	15	60	0.00199843	1	43.7	14	53	0.00210557	1	45	15	44	0.0018767	1	29.4	10	22	0.00103115
480540346	S-formylglutathione hydrolase	1	47.5	13	39	0.00199734	1	34	10	28	0.00172825	1	31.6	9	26	0.00177992	1	28.4	7	17	0.00126284
363745877	PREDICTED: alpha-tectorin-like isoformX1	1	33	8	19	0.00198439	1	33	8	20	0.00259209	1	33	8	24	0.00331846	1	33	8	19	0.00307901
45384318	collagen alpha-1(XII) chain precursor	1	32.1	92	363	0.00197576	1	27.1	81	284	0.00192205	1	31.1	91	288	0.00203498	1	25	68	157	0.0014089
475808547	fetuin-B precursor	1	36.8	14	39	0.00196836	1	34.1	14	48	0.00302934	1	41.9	16	65	0.00412559	1	51.6	17	67	0.00516374
513240489	PREDICTED: trans-1,2-dihydrobenzene-1,2-diol dehydrogenase-like	1	41.1	13	47	0.00196437	1	41.1	13	41	0.0020508	1	43.2	14	39	0.00210329	1	37.2	12	25	0.00152804
52138691	contactin-2 precursor	1	36	30	122	0.00196142	1	33.8	25	87	0.00177344	1	31.1	25	82	0.00170602	1	26	21	63	0.00153786
363738693	PREDICTED: cAMP-dependent protein kinase type II-alpha regulatory subunit	1	43.2	13	60	0.00195552	1	38.2	12	36	0.00151278	1	36.2	11	36	0.00149067	1	26.2	7	19	0.000974215
57529350	14-3-3 protein beta/alpha	1	58.6	15	33	0.00195287	1	51.2	14	25	0.00188336	1	56.1	15	25	0.00193782	1	51.2	14	11	0.00100177
497241981	beta-galactosidase preproprotein	1	25.8	15	58	0.00194209	1	20.9	13	41	0.00169797	1	23.9	15	41	0.00174937	1	16.9	12	26	0.00126432
61098378	aspartyl aminopeptidase	1	32.6	14	42	0.00192729	1	32.6	14	37	0.00210277	1	29.4	11	25	0.00147111	1	30.4	12	25	0.00169181
45382303	complement C3 precursor	1	28.3	53	224	0.0019174	1	29.2	55	238	0.00238745	1	33.4	65	315	0.00325452	1	30.8	63	337	0.00386088
480354973	IQ motif containing GTPase activating protein 2	1	36.1	49	211	0.00186936	1	26.9	38	148	0.00165708	1	28.9	40	148	0.00173924	1	19.5	27	93	0.00123788
71896931	probable cation-transporting ATPase 13A4	1	31.6	31	108	0.00185975	1	22.2	23	69	0.00143215	1	29.2	32	91	0.00198781	1	22.4	22	46	0.00121452
45382957	prothrombin precursor	1	45.8	26	87	0.00185065	1	46.3	32	135	0.00346014	1	49.9	34	154	0.00403469	1	49.9	35	174	0.00516866
57530226	Na(+)/H(+) exchange regulatory cofactor NHE-RF1	1	47.4	14	57	0.0018211	1	33	11	49	0.00189221	1	42.3	12	37	0.00146703	1	27.6	7	24	0.00111667
480540318	selenium-binding protein 1	1	61.6	24	78	0.00181832	1	52.9	22	61	0.00176443	1	60.1	22	55	0.00170806	1	62.6	24	50	0.00177967
363743349	PREDICTED: unconventional myosin-Id isoform X6	1	49.3	51	188	0.00181645	1	43	40	113	0.00134554	1	36.5	36	98	0.00122704	1	25.2	25	49	0.000707321
61098131	long-chain-fatty-acid--CoA ligase ACSBG2	1	35.9	21	89	0.00181024	1	29.6	18	70	0.00177524	1	29.6	18	68	0.00175026	1	37.6	21	61	0.0018914
45382123	vinculin	1	51.1	53	191	0.00180839	1	36.7	38	134	0.00155639	1	45.6	46	109	0.00134345	1	34.7	34	85	0.00123107
513158152	PREDICTED: envelope glycoprotein gp95-like	1	21.7	11	52	0.0017945	1	20.6	10	47	0.00190646	1	20.6	10	36	0.00151353	1	17.8	9	26	0.00131554
55741602	monocarboxylate transporter 1	1	15.4	10	32	0.00179333	1	13	7	23	0.00155917	1	11.6	7	23	0.00161783	1	9.6	4	12	0.0010321
57530448	serpin B6	1	40.4	11	45	0.00178572	1	31.7	9	27	0.00135253	1	37.5	11	26	0.00141282	1	33.8	9	15	0.000988019
55742654	heat shock 70 kDa protein	1	24.3	19	97	0.00177526	1	21.8	15	75	0.00176916	1	21.3	15	21	0.000507259	1	17.2	10	14	0.00038733
71895543	14-3-3 protein gamma	1	42.9	13	37	0.00177424	1	40.5	13	24	0.00143568	1	44.5	13	13	0.000839901	1	44.5	13	24	0.00174455
50752600	PREDICTED: tubulin alpha-3 chain	1	52	23	43	0.00176519	1	54	25	48	0.00252393	1	54.2	25	59	0.00324195	1	54	25	43	0.00285196
50749462	PREDICTED: annexin A8 isoform X5	1	58.1	22	62	0.00175812	1	62.4	21	54	0.00193519	1	55	18	51	0.00187077	1	50.2	16	38	0.00163283
45384490	collagen alpha-1(XIV) chain precursor	1	24	39	153	0.00174539	1	23	36	109	0.0015312	1	22.7	37	111	0.00164196	1	12.5	21	57	0.00115311
45384108	serine/threonine-protein phosphatase 2A catalytic subunit alpha isoform	1	43.4	11	37	0.00173021	0.9999	38.5	10	5	0.000287939	1	38.5	9	18	0.0011147	1	20.4	6	10	0.000717922
66392162	unconventional myosin-Ic	1	38.5	44	140	0.00172928	1	32.3	35	88	0.00138331	1	30.6	35	92	0.00148145	1	23.1	22	44	0.000844022
267844833	fibrinogen beta chain precursor	1	50	25	66	0.00171931	1	47.9	22	66	0.00214473	1	42.7	21	40	0.00136699	1	57.5	32	145	0.00579645
268370038	creatine kinase S-type, mitochondrial	1	41.3	19	59	0.00171739	1	35.6	17	66	0.00239511	1	36.5	17	67	0.00243958	1	38.9	21	81	0.00356491
363744061	PREDICTED: atrial natriuretic peptide receptor 2 isoform X1	1	31.6	28	109	0.00171554	1	28.1	25	66	0.001299	1	28.8	27	65	0.0013429	1	20.2	17	34	0.000799673
513161272	PREDICTED: ovostatin	1	35.1	44	144	0.00171359	1	28.3	35	111	0.00164331	1	27.1	35	92	0.00142063	1	22.6	27	65	0.00117246
71897147	nmrA-like family domain-containing protein 1	1	43.6	14	41	0.00170877	1	52.4	16	41	0.00204021	1	46.3	15	38	0.0019882	1	39.2	12	24	0.00148335
513195068	PREDICTED: mucin-13 isoform X1	1	14.2	8	37	0.00169752	1	15.9	9	31	0.00175353	1	17.3	9	30	0.0017712	1	15.5	7	19	0.00142626
363743644	PREDICTED: platelet glycoprotein Ib alpha chain-like isoform X1	1	20.5	7	25	0.00168197	1	20.5	7	25	0.0020764	1	20.5	7	24	0.00205896	1	23	8	28	0.00261998
513220828	PREDICTED: LOW QUALITY PROTEIN: annexin A4-like	1	54.8	20	60	0.00167718	1	44.9	17	42	0.00145974	1	44.6	15	35	0.0013322	1	39.2	12	21	0.000913344
476007876	proteasome subunit alpha type-6	1	34.6	10	29	0.0016742	1	26.4	6	16	0.0010641	1	30.1	7	20	0.0014816	1	13	3	11	0.000967475
71894765	transaldolase	1	50.4	21	58	0.00167254	1	42.4	18	48	0.00175966	1	48.4	22	49	0.00179625	1	39.8	17	39	0.00171887
513185805	PREDICTED: EPS8-like 2, partial	1	31.5	21	89	0.00167218	1	20.4	16	61	0.00133542	1	23.9	18	77	0.00174087	1	16.9	14	44	0.00117405
513221071	PREDICTED: chloride intracellular channel protein 4 isoform X3	1	57.9	11	39	0.00167115	1	32.2	8	22	0.00114812	1	36	9	30	0.0016499	1	28.9	7	12	0.000825733
71895267	carbonyl reductase [NADPH] 1	1	50.4	14	37	0.00165324	1	42	10	26	0.00149735	1	30.4	8	20	0.00114746	1	21.4	5	10	0.000724503
118097470	PREDICTED: platelet-derived growth factor receptor beta	1	21.8	21	86	0.00164871	1	16.4	17	53	0.00125226	1	15.2	15	49	0.00121947	1	12.8	11	27	0.000777744
118094764	PREDICTED: cystathionine gamma-lyase	1	40.9	15	43	0.00164301	1	40.6	14	34	0.00143901	1	44.1	14	35	0.00163894	1	35.1	12	24	0.00127187
513212065	PREDICTED: protein FAM166A	1	31.6	9	28	0.00163992	1	31.6	9	30	0.00210012	1	27.4	9	20	0.00154081	1	22.1	7	14	0.00127349
397529551	ras-related protein Rab-1A	1	56.6	18	36	0.00163303	1	50.2	15	25	0.00140561	1	57.1	16	31	0.00194382	1	42	14	13	0.000945389
478246985	serpin peptidase inhibitor, clade A (alpha-1 antiproteinase, antitrypsin), member 1 precursor	1	30.4	13	45	0.00162344	1	32.9	14	63	0.00284998	1	34.4	14	68	0.0032573	1	36.5	16	78	0.0041707
513199562	PREDICTED: mucin-4-like	1	18.9	7	34	0.00161914	1	18.9	7	29	0.00167561	1	27.7	9	29	0.00176823	1	19.5	8	20	0.00143035
319655768	fatty acid synthase	1	28.7	63	198	0.00161905	1	22.2	52	121	0.00122831	1	25.3	58	122	0.00128425	1	19.6	41	71	0.00088661
363746230	PREDICTED: ubiquitin thioesterase OTUB1	1	31.9	8	23	0.00161499	1	35.9	8	23	0.00195839	1	22.2	5	11	0.000966205	1	12.2	2	4	0.000413864
45382147	protein syndesmos precursor	1	33.8	10	28	0.00160958	1	21.9	6	14	0.000987115	1	18.4	6	13	0.000998978	1	10	3	5	0.000422848
513172517	PREDICTED: inositol monophosphatase 1 isoform X4	1	37.8	13	36	0.00160634	1	37.1	11	27	0.00152376	1	33.5	10	20	0.00117451	1	21.6	5	13	0.000887853
513235208	PREDICTED: puromycin-sensitive aminopeptidase isoform X1	1	35.5	32	100	0.00159015	1	34.6	31	75	0.00147356	1	35	33	76	0.0015574	1	26.6	23	53	0.00121414
118104602	PREDICTED: alpha-aminoadipic semialdehyde dehydrogenase isoform 2	1	46.5	21	62	0.00158899	1	31.2	16	40	0.001304	1	36.9	17	39	0.0013246	1	41.6	17	34	0.00132546
57525441	peptidyl-prolyl cis-trans isomerase FKBP4	1	53.2	22	68	0.00158819	1	52	19	49	0.00141257	1	44.6	17	41	0.0012014	1	28.3	10	17	0.000606232
513163534	PREDICTED: G-protein coupled receptor 64	1	17.3	21	99	0.00158509	1	15.9	20	71	0.00137029	1	15	19	73	0.00149146	1	14.1	17	42	0.00100939
429484490	fibrinogen alpha chain isoform 1 precursor	1	45	18	77	0.00157815	1	52.1	20	100	0.00247476	1	36	19	69	0.00177891	1	42.2	30	155	0.00445724
45383430	solute carrier family 15 member 1	1	13.7	9	39	0.00157249	1	10.1	7	29	0.00137013	1	12.6	7	26	0.0013812	1	11.6	7	22	0.00132989
71894823	guanine nucleotide-binding protein G(q) subunit alpha	1	47.1	15	48	0.00157094	1	44.6	14	43	0.00181289	1	43.5	14	36	0.00156404	1	34.5	11	25	0.00126156
363736402	PREDICTED: antithrombin-III	1	31.8	17	63	0.00156449	1	37.7	21	91	0.00268454	1	37.7	22	84	0.00261668	1	46.1	27	114	0.00427661
50740506	PREDICTED: lactoylglutathione lyase	1	50	11	29	0.00155693	1	45.6	9	25	0.0017266	1	40.6	8	20	0.00133869	1	26.7	5	8	0.000642641
45382429	ezrin	1	29.6	25	85	0.00155194	1	30.4	25	81	0.00177353	1	32.6	24	71	0.00173419	1	26	18	45	0.00132834
513227300	PREDICTED: complement factor D-like isoform X1	1	28.6	11	35	0.00154526	1	33.6	12	42	0.00235204	1	35.2	14	48	0.00287235	1	30.2	14	52	0.00371333
118085502	PREDICTED: villin-1 isoform X3	1	43.7	32	107	0.00153518	1	30.8	24	74	0.00127978	1	36.2	28	90	0.00165132	1	29.9	22	55	0.0011849
57529509	dihydropteridine reductase	1	42.4	8	16	0.00153229	1	34.9	7	10	0.00116149	1	29.4	5	11	0.00146235	1	10.5	2	4	0.000672103
57530409	cytosolic non-specific dipeptidase	1	53.7	26	62	0.00152482	1	42.3	19	41	0.00132305	1	38.5	19	42	0.0014187	1	34.5	15	37	0.00144171
311213923	fibronectin precursor	1	24.6	49	158	0.00152132	1	24.6	48	120	0.00141605	1	26.7	52	135	0.00163437	1	25.1	49	115	0.00165825
50731804	PREDICTED: outer dense fiber protein 1	1	34.1	7	23	0.00150957	1	46.2	8	25	0.001989	1	34.1	7	19	0.0016662	1	39	7	37	0.00361282
118095086	PREDICTED: phospholipid scramblase 1 isoform 1	1	17.4	5	17	0.00150915	1	17.4	5	11	0.00121921	1	13.4	4	9	0.000994393	1	13.5	3	6	0.000789467
71896465	programmed cell death 6-interacting protein	1	42	35	99	0.00150892	1	32.1	27	82	0.00156609	1	33.1	27	67	0.00131055	1	21	19	50	0.00112823
45384316	proteasome subunit alpha type-1	1	50.8	14	28	0.00150455	1	40.8	11	22	0.00141208	1	21.9	6	13	0.000892563	1	18.8	5	10	0.000766154
45382361	aminopeptidase N	1	22	19	54	0.00149841	1	12.3	11	31	0.00107671	1	18.9	17	34	0.00126063	1	18.7	16	36	0.00151023
45384104	alpha-actinin-4	1	54.2	46	111	0.00148871	1	45.7	36	77	0.00122381	1	51.1	42	101	0.00174078	1	49.2	38	78	0.00153052
513209599	PREDICTED: G-protein coupled receptor family C group 5 member B	1	6	3	10	0.0014842	1	6	3	7	0.00137074	1	3.2	2	6	0.00123386	1	3.2	2	3	0.000808302
46048903	voltage-dependent anion-selective channel protein 2	1	51.6	13	30	0.00148264	1	51.6	13	46	0.00274239	1	38.2	10	26	0.00153348	1	58.3	14	67	0.00511025
513202372	PREDICTED: IQ motif containing GTPase activating protein 1	1	33.5	57	171	0.00146504	1	25.5	44	113	0.00119918	1	26.6	44	100	0.00111166	1	21.2	37	94	0.0012213
513237242	PREDICTED: choline transporter-like protein 2-like, partial	1	14.8	3	21	0.00145013	1	14.8	3	18	0.00149817	1	8.6	2	14	0.00130438	1	8.6	2	9	0.000923774
363744121	PREDICTED: complement component C7	1	38.2	26	75	0.00142596	1	44.2	32	90	0.00208297	1	51.8	35	117	0.00276757	1	47.8	33	131	0.0037777
118102948	PREDICTED: proteasome subunit beta type-3	1	31.2	7	15	0.00141893	1	15.6	3	5	0.000582442
45382845	cholinesterase precursor	1	29.5	16	47	0.00140542	1	8.8	6	20	0.000895953	1	15.4	9	23	0.00103525	1	8.8	5	12	0.000641565
52138719	neuroserpin precursor	1	29.8	12	32	0.00140187	1	19.8	9	20	0.00107773	1	30	12	24	0.00136509	1	7.8	3	5	0.000352107
45384262	cell division control protein 42 homolog precursor	1	42.4	7	19	0.00139679	1	33.5	6	14	0.00127611	1	25.7	4	10	0.000956547	1	17.3	3	7	0.000795831
71896651	alcohol dehydrogenase class-3	1	33.7	10	30	0.00139457	1	31.8	10	28	0.00159401	1	28.1	9	23	0.00146477	1	31.3	9	17	0.0013179
48976097	lysosome-associated membrane glycoprotein 2 precursor	1	5.2	3	13	0.00139247	1	5.2	3	11	0.00146527	1	5.2	3	9	0.0012345	1	5.2	3	6	0.000907892
57529439	6-phosphogluconate dehydrogenase, decarboxylating	1	31.3	13	41	0.00139144	1	19.3	10	35	0.00147754	1	21.9	11	31	0.00132009	1	20.3	10	21	0.00106646
45382969	sulfotransferase 1C1	1	52.1	17	40	0.00138912	1	45.3	15	37	0.00165724	1	32.2	10	28	0.00134734	1	24.8	7	15	0.000804262
113206112	transitional endoplasmic reticulum ATPase	1	40.9	32	89	0.00138008	1	36.8	27	80	0.00157825	1	36.7	29	70	0.00148219	1	27.2	20	53	0.00127584
513164280	PREDICTED: LOW QUALITY PROTEIN: sodium/hydrogen exchanger 2	1	14.7	10	42	0.00137832	1	10.1	7	24	0.000984082	1	10.1	7	20	0.000849384	1	4.5	4	10	0.000455725
86129446	1-phosphatidylinositol 4,5-bisphosphate phosphodiesterase zeta-1	1	37.5	22	58	0.00137657	1	39.2	23	66	0.00199717	1	42.9	29	65	0.00202645	1	44.4	28	91	0.00338362
45383337	SPARC precursor	1	24.5	7	25	0.00137221	1	18.5	6	20	0.00140567	1	16.1	5	11	0.000797482	1	12.1	4	14	0.00118009
478446816	calcium and integrin-binding protein 1 isoform a	1	43.7	8	24	0.0013719	1	41.1	8	16	0.00105117	1	38.9	7	16	0.00118377	1	26.3	5	9	0.000744732
45383392	N(G),N(G)-dimethylarginine dimethylaminohydrolase 1	1	48.1	11	30	0.0013676	1	36.6	10	25	0.00140602	1	39	10	17	0.00105782	1	22.6	6	10	0.00069287
513185766	PREDICTED: acyl-coenzyme A amino acid N-acyltransferase 2 isoform X3	1	17.5	8	24	0.00136267	1	14.9	7	17	0.00126813	1	17.5	8	19	0.00140342	1	18.9	8	15	0.00134846
313760582	N-acetylglucosamine-6-sulfatase precursor	1	16.7	8	37	0.00135899	1	18.6	10	29	0.001345	1	16.7	8	18	0.000844693	1	8.2	4	10	0.000531867
45384278	59 kDa 2'-5'-oligoadenylate synthase-like protein	1	36.8	16	48	0.00135522	1	20.2	11	38	0.0013269	1	22.5	11	30	0.00111833	1	20.4	9	19	0.000830255
45382787	tetranectin precursor	1	45.3	6	19	0.00135169	1	28.9	6	17	0.00165784	1	45.3	6	23	0.00241143	1	26.4	6	18	0.00212002
45383856	sulfhydryl oxidase 1 precursor	1	26.2	16	58	0.00134697	1	26.6	15	47	0.00130468	1	22.3	15	43	0.00130699	1	18	9	28	0.000988488
363743083	PREDICTED: ras-related protein Rap-1A isoformX1	1	42.9	8	18	0.00134106	1	27.2	5	10	0.000890428	1	41.3	7	9	0.000917996	0.999	24.5	5	3	0.000344812
118099442	PREDICTED: erythrocyte band 7 integral membrane protein	1	34.2	9	26	0.00134093	1	23.1	6	19	0.00129658	1	31	8	20	0.0014365	1	16.4	4	14	0.00113892
45383031	retinal dehydrogenase 1	1	38.9	21	55	0.00134004	1	43	19	49	0.00147816	1	41.1	22	33	0.0010502	1	27.5	13	23	0.000862342
61098298	ras-related protein Rab-14	1	70.7	14	24	0.00133452	1	71.2	15	27	0.00187217	1	40.5	10	15	0.00107057	1	28.4	7	5	0.000417793
363741740	PREDICTED: glutathione synthetase isoform X3	1	45.1	19	55	0.00132733	1	44.7	19	43	0.00128979	1	46.4	20	44	0.0014541	1	24.9	9	19	0.000679561
513239679	PREDICTED: T-complex protein 1 subunit gamma, partial	1	35.9	6	18	0.0013208	1	17.4	3	7	0.000612677						0.9986	6	1	5	0.000551623
474451704	annexin A7	1	31.2	16	51	0.00131561	1	30.9	16	40	0.00126412	1	27.5	14	40	0.00129008	1	20.7	9	17	0.000672265
363736093	PREDICTED: ras-related protein Ral-B isoformX1	1	36.4	9	22	0.00131165	1	30.1	8	16	0.0012206	1	18.9	5	11	0.000902927
71895873	annexin A5	1	62.6	20	50	0.00130143	1	53.9	19	37	0.00124	1	51.4	16	32	0.00109312	1	36.1	13	19	0.000738316
50749164	PREDICTED: uncharacterized protein LOC423629	1	13.6	3	15	0.00130134	1	22.2	5	19	0.00190018	1	33.9	9	23	0.00242143	1	33.5	7	22	0.00277279
CHa	CHa	1	14	6	25	0.00129135	1	14	6	22	0.00135211	1	14	6	28	0.00177054	1	14	5	19	0.00141519
478732996	protein AMBP precursor	1	33.6	12	32	0.00129004	1	37.7	13	37	0.00188156	1	33.3	13	46	0.00233532	1	40	15	44	0.00277486
118085061	PREDICTED: solute carrier family 35 member F2	1	10.9	2	9	0.00128478	1	10.9	2	10	0.00184279	1	10.9	2	15	0.00292758	1	10.9	2	9	0.00203547
448261627	ATP synthase subunit beta, mitochondrial precursor	1	36.4	14	41	0.00128345	1	38.3	15	44	0.0017036	1	43.7	16	46	0.00188597	1	41.8	19	86	0.00408523
50732996	PREDICTED: translation initiation factor IF-2 isoform X3	1	33.5	7	18	0.00127229	1	34.5	8	18	0.00160381	1	30.1	7	14	0.00130077	1	27.7	6	10	0.00108549
45382499	rho-related GTP-binding protein RhoB	1	41.8	9	20	0.0012667	1	28.6	6	14	0.00111138	1	37.2	7	11	0.000894745	1	23.5	4	2	0.000186111
57529571	programmed cell death protein 10	1	32.1	7	24	0.0012659	1	32.1	7	18	0.00114862	1	32.1	7	21	0.00145317	1	22.2	5	9	0.000737347
45382099	CD9 antigen	1	14.7	3	11	0.00126413	1	14.7	4	9	0.00127916	0.9999	10.3	2	2	0.000346465
45382315	guanine nucleotide-binding protein G(i) subunit alpha-1	1	40.4	18	40	0.00126043	1	39.8	18	23	0.000985313	1	41.2	19	35	0.00155754	1	35.6	15	16	0.000886284
47604920	phenylalanine-4-hydroxylase	1	37.2	18	43	0.00125857	1	37	18	35	0.00124814	1	22.6	13	27	0.00101106	1	24.9	13	24	0.00101036
284520111	cerebellin-2 precursor	1	18.9	4	12	0.00125839	1	18.9	4	8	0.00109995	1	18.9	4	13	0.0018234	1	18.9	4	8	0.00133062
513162786	PREDICTED: chloride intracellular channel protein 6	1	23.4	14	44	0.00125687	1	18.1	10	26	0.000874488	1	13.4	9	24	0.000906168	1	6.3	4	7	0.000291447
57529999	toll-interacting protein	1	18.2	4	21	0.00124951	1	13.1	3	10	0.000738928	1	18.2	4	8	0.000635303	1	13.5	3	7	0.000675051
513199498	PREDICTED: probable cation-transporting ATPase 13A5 isoform X2	1	25.6	27	76	0.00124878	1	19.3	20	47	0.000947463	1	22.7	24	52	0.0011234	1	16.6	16	39	0.0009709
513164685	PREDICTED: importin-5 isoform X8	1	24.2	21	73	0.00124797	1	18.2	15	41	0.000887621	1	18.9	17	45	0.00107232
45382077	radixin	1	23.7	20	70	0.00124586	1	24.4	19	56	0.00124503	1	16.3	14	8	0.000189289	1	13.6	10	2	5.68605e-05
253735708	glutathione peroxidase 3 precursor	1	38.8	8	19	0.00124447	1	38.8	8	29	0.00247293	1	42	8	28	0.00233941	1	24.7	6	19	0.00212869
478431023	putative hydroxypyruvate isomerase	1	54.4	11	22	0.00124301	1	33.1	8	18	0.00137893	1	47.7	9	16	0.00115953	1	34.5	6	11	0.00101114
45383662	guanine nucleotide-binding protein subunit alpha-11	1	45.7	15	38	0.00124176	1	41.5	13	26	0.00104845	1	30.6	11	12	0.000516261	1	23.7	8	10	0.000497124
83721996	deoxyribonuclease-2-beta precursor	1	19.8	7	19	0.0012397	1	14	5	15	0.00124699	1	14	5	10	0.000850784	1	8.5	3	4	0.000409959
45382541	retinol-binding protein 4 precursor	1	48	8	22	0.00123556	1	48.5	9	40	0.00271629	1	49.5	10	55	0.00392208	1	49.5	10	55	0.00466961
363733410	PREDICTED: insulin-like growth factor binding protein 7	1	35	12	28	0.00123256	1	31.9	9	25	0.00133715	1	37.5	9	23	0.00120044	1	36.2	10	20	0.00131203
513205135	PREDICTED: ADP-ribosylation factor 4	1	44.8	9	17	0.00123192	1	33.3	7	8	0.000682883	1	22.4	4	5	0.000469533	1	17.4	3	4	0.000426991
124249432	rho GDP-dissociation inhibitor 1	1	35.3	6	19	0.00123083	1	35.3	6	14	0.00112013	1	31.4	4	13	0.00108658	1	24.5	5	10	0.000996409
347921808	prostaglandin reductase 2	1	26.1	9	21	0.00122678	1	19	6	11	0.000791612	1	24.6	8	14	0.00105892	1	11.9	4	6	0.000533575
124249424	sorcin	1	34.3	7	16	0.00122439	1	18.2	4	8	0.000697799	1	24.2	5	8	0.000784461	1	18.2	4	7	0.000791782
45383966	GTP-binding nuclear protein Ran	1	37.5	7	19	0.00122145	1	31.9	7	12	0.00100715	1	26.4	6	13	0.00112032	1	20.8	4	6	0.000575372
363728910	PREDICTED: pseudouridine-5'-monophosphatase	1	57.9	12	21	0.00121862	1	46.8	9	17	0.00121088	1	46	10	20	0.00150022	1	33.6	7	10	0.00100701
71894845	glucosamine--fructose-6-phosphate aminotransferase [isomerizing] 1	1	36.5	21	69	0.00121424	1	37.1	20	62	0.00132592	1	37.3	19	47	0.00106059	1	16.6	9	20	0.000534612
513199779	PREDICTED: histidine-rich glycoprotein	1	13.8	8	34	0.00121098	1	15.7	10	48	0.00201477	1	13.4	10	64	0.0027002	1	17.5	12	87	0.00436058
45382235	glutathione S-transferase alpha 3	1	31.4	8	18	0.00120926	1	31.4	8	16	0.00120664	1	29.1	8	11	0.000913492	1	17.9	5	8	0.000777819
71895783	adenylosuccinate synthetase isozyme 2	1	39.2	15	40	0.00120233	1	35	13	26	0.000984634	1	33.5	13	21	0.000810366	1	17.7	5	10	0.000480053
45383307	acidic chitinase precursor	1	16.8	6	18	0.0012011	1	19.3	8	22	0.00170303	1	19.3	8	35	0.00282663	1	19.3	8	37	0.00352537
45383177	dihydropyrimidinase-related protein 2	1	36.8	20	59	0.00118571	1	33.3	18	46	0.00117187	1	37	17	42	0.00107091	1	31.4	15	36	0.00111049
261490820	peptidyl-prolyl cis-trans isomerase A	1	32.7	5	17	0.00118326	1	29.1	5	10	0.000857804	1	37	7	24	0.0020503	1	23.6	4	9	0.000935594
71895915	GMP reductase 1	1	35.7	11	28	0.00117745	1	31.9	10	21	0.00106566	1	35.4	11	26	0.00141987	1	9.3	3	7	0.000441281
460417303	monoglyceride lipase isoform 2	1	41.3	10	21	0.00117381	1	23.8	6	11	0.000729004	1	19.1	5	9	0.0006708
45384444	transthyretin precursor	1	22	3	9	0.0011738	1	38	5	9	0.00153137	1	38	5	20	0.00361817	1	37.3	4	11	0.00211236
157951672	fructose-bisphosphate aldolase B	1	40.4	12	30	0.0011672	1	45.3	13	27	0.00133516	1	40.4	13	22	0.00113173	1	24.7	9	12	0.000723997
71897167	proteasome subunit alpha type-5	1	41.9	8	18	0.00116413	1	25.7	6	10	0.000839555	1	30.7	5	9	0.000766924	1	29.5	5	7	0.00070012
50751384	PREDICTED: di-N-acetylchitobiase	1	37.6	13	30	0.00116305	1	33.5	11	22	0.00105911	1	34.9	11	24	0.00127593	1	30.2	11	13	0.000769208
477507185	GDP-L-fucose synthase	1	39.6	12	25	0.00115951	1	25.4	9	20	0.00119633	1	22	7	13	0.00074897	1	20.4	8	13	0.000960581
513160581	PREDICTED: poly(U)-specific endoribonuclease-A-like isoform X4	1	32.2	9	20	0.00114995	1	22.6	6	7	0.000530969
57525156	septin-2	1	45.3	14	31	0.00114935	1	24.9	11	20	0.000949587	1	25.8	9	17	0.000847825	1	21.5	8	11	0.000642944
45382693	myosin-9	1	35.8	65	207	0.00114858	1	30.4	56	137	0.00096777	1	29.8	55	121	0.00085998	1	24	44	80	0.000671686
71895311	prostaglandin reductase 1	1	29.2	11	28	0.00114799	1	33.4	11	26	0.00124916	1	23.1	8	20	0.00104359	1	19.8	6	16	0.000979079
478431115	NAD(P)H dehydrogenase [quinone] 1 isoform 1	1	26.5	6	19	0.00114139	1	32.6	7	14	0.00100037	1	26.1	6	13	0.0010509	1	20.1	5	9	0.000820023
122692295	ubiquitin carboxyl-terminal hydrolase isozyme L1	1	41.5	10	20	0.00112971	1	41.5	8	18	0.00122051	1	30.4	6	12	0.000945447	1	20.1	4	8	0.000635895
477507214	maleylacetoacetate isomerase isoform 1	1	35.8	7	15	0.00112929	1	21.6	5	9	0.000833257	1	35.8	6	9	0.000862518	1	17.2	3	4	0.000453881
363742430	PREDICTED: adenylyl cyclase-associated protein 1 isoform X1	1	24.6	15	43	0.00112559	1	27.7	14	21	0.000668492	1	17.5	11	18	0.000590558	1	27.7	11	22	0.000894794
56118996	calcineurin B homologous protein 1	1	56.9	10	25	0.00111894	1	44.1	7	12	0.000640321	1	61	10	21	0.00119596	1	57.4	9	13	0.000861518
46048696	carbonic anhydrase 2	1	29.2	6	19	0.00111611	1	43.1	8	13	0.000963819	1	41.5	8	14	0.00112427	1	35.8	7	15	0.00136811
475505726	glutathione S-transferase omega-1	1	38.5	11	31	0.00111462	1	44.4	12	29	0.00131811	1	43.9	12	23	0.00110473	1	32.2	7	11	0.000614454
226874900	proteasome subunit alpha type-2	1	32.5	7	15	0.0011048	1	27.8	5	8	0.000747855	1	31.6	6	8	0.000750584	0.9989	8.5	2	1	0.000120495
513190481	PREDICTED: uncharacterized protein C10orf107 homolog isoform X2	1	15	4	12	0.00109551	1	15	4	6	0.000633102	1	5.6	3	2	0.000249744	0.9971	4.9	1	1	0.000139523
471434827	chromosome 1 open reading frame, human C11orf54	1	26.3	6	20	0.001093	1	29.1	7	18	0.00121924	1	26.6	7	12	0.00086867	1	31.3	8	13	0.00110195
363736987	PREDICTED: calcium-binding protein 39 isoform X1	1	26.4	13	36	0.00108248	1	35.2	15	30	0.0011394	1	27	13	17	0.00065099	1	12.3	6	7	0.000299882
126165220	ADP-ribosylation factor 6	1	34.9	6	14	0.00107765	1	21.7	5	5	0.000439827	1	26.9	5	10	0.00107057	1	6.3	2	3	0.000348192
513161840	PREDICTED: omega-amidase NIT2 isoformX2	1	46.7	14	31	0.00107648	1	31.6	12	23	0.00103846	1	21.2	10	22	0.00101656	1	21.2	9	17	0.0009254
513177407	PREDICTED: mannosyl-oligosaccharide 1,2-alpha-mannosidase IA	1	25.7	10	25	0.00107445	1	22.8	9	17	0.000898874	1	23	9	15	0.000815595	1	11.3	4	10	0.000634561
45384338	tubulin beta-7 chain	1	55.6	26	25	0.00107377	1	48.6	25	21	0.0010976	1	48.4	26	26	0.00139862	1	45.7	24	10	0.000638658
363728812	PREDICTED: glycerol kinase isoformX3	1	26	11	37	0.0010692	1	24.5	11	26	0.000922577	1	35	16	34	0.00131492	1	20.3	9	22	0.000962086
45382943	sodium/potassium-transporting ATPase subunit beta-1	1	39	11	27	0.00105331	1	33.4	9	21	0.00107663	1	23	7	15	0.000729511	1	28.9	7	15	0.00088064
363742094	PREDICTED: V-type proton ATPase subunit B, brain isoform	1	34.2	16	37	0.0010527	1	29.1	13	29	0.00101725	1	23.3	11	19	0.000716043	1	16.6	7	10	0.000446804
71896431	filamin-B	1	32.7	69	191	0.00104588	1	25.4	56	139	0.000907035	1	24.9	54	130	0.000893717	1	21.4	45	91	0.000755566
71895479	phosphomannomutase 2	1	41.7	11	30	0.00104465	1	36.4	8	17	0.000735626	1	39.3	11	19	0.000874514	1	19.8	5	8	0.000421209
45383121	ras-related protein Rab-5C	1	43.5	8	14	0.00104412	1	32.4	6	12	0.00116782	1	32.4	6	18	0.00186084	1	32.4	6	7	0.000825142
363736265	PREDICTED: tubulin alpha-5 chain-like isoform X1	1	42.2	20	26	0.00103609	1	42.2	21	18	0.000894604	1	44.4	22	16	0.000851066	0.9999	38.8	20	8	0.00051408
513218718	PREDICTED: guanine nucleotide-binding protein G(s) subunit alpha isoform 3	1	33.4	10	29	0.00103378	1	35.6	11	24	0.00102522	1	28.1	9	16	0.000713871	1	20.3	7	10	0.000525725
71895961	syntenin-1	1	26.9	5	17	0.00103218	1	13.9	3	7	0.000492793	1	10.9	3	6	0.000505762	0.9984	3.4	1	2	0.000181809
57525423	V-type proton ATPase subunit E 1	1	35.4	8	22	0.00103055	1	27.9	6	7	0.000398941	1	19	5	9	0.000509043	1	10.2	2	4	0.000265317
347920951	platelet-activating factor acetylhydrolase IB subunit beta	1	20.7	4	9	0.00102439	1	20.7	4	7	0.00105863	1	7.9	2	8	0.00104628	1	7.9	2	5	0.000763137
363734558	PREDICTED: galactocerebrosidase isoform X3	1	21.5	10	27	0.00102366	1	19.4	10	18	0.000864962	1	13	8	13	0.00067966	1	8.9	5	9	0.000557166
513236065	PREDICTED: IgGFc-binding protein-like	1	23.2	26	68	0.00101578	1	25	29	65	0.00115892	1	28	35	92	0.00174231	1	31.4	37	98	0.0021518
381342463	pigment epithelium-derived factor precursor	1	37.7	14	32	0.00101101	1	33.4	14	38	0.00147928	1	42.1	18	43	0.00177577	1	42.3	19	42	0.00198369
50758110	PREDICTED: malate dehydrogenase, mitochondrial	1	51.3	15	27	0.00100982	1	47	15	36	0.00166913	1	56.7	17	43	0.00199347	1	56.7	17	53	0.00319188
118102270	PREDICTED: mitogen-activated protein kinase 14 isoformX1	1	28.9	10	21	0.00100487	1	27.2	10	16	0.00091502	1	24.4	10	16	0.000955196	1	17.2	8	9	0.000651115
56119030	ras-related protein Rap-1b precursor	1	39.1	7	15	0.000996794	0.9982	20.1	4	3	0.000232184	1	41.3	7	10	0.000839451	1	31.5	6	7	0.000681407
50751440	PREDICTED: leucine-rich repeat-containing protein 19 isoform X2	1	12	4	10	0.00099511	1	12	4	6	0.000752901	1	8.4	3	4	0.000484437	1	8.4	3	5	0.000748428
45382053	thioredoxin	1	21.9	3	10	0.000992594						1	30.5	4	9	0.00109653	0.9986	12.4	1	5	0.000767615
45383528	actin-related protein 3	1	33.5	14	30	0.000992176	1	27.3	11	17	0.000670026	1	28.9	11	22	0.000949096	1	21.5	7	10	0.000474173
318064688	ADP-ribosyl cyclase 2 precursor	1	12.7	4	14	0.000991161	1	12.7	4	10	0.000867473	1	12.7	4	9	0.000829615	1	12.7	4	10	0.00105093
363727569	PREDICTED: cullin-associated NEDD8-dissociated protein 1 isoform 2	1	25	27	77	0.000984431	1	18.2	21	52	0.000816789	1	21.1	24	57	0.000976306	1	12.6	12	22	0.000433264
45382931	proteasome subunit alpha type-7	1	52.6	11	22	0.000974322	1	32.9	6	12	0.000682718	1	26.1	4	5	0.000290547	1	8.8	2	2	0.000144906
57530014	ras-related protein R-Ras2	1	44.8	8	23	0.000974016	1	44.3	8	18	0.0009752	1	29.1	5	12	0.000697923	1	11.3	2	6	0.000390937
45382781	glutamine synthetase	1	22	9	23	0.000973266	1	21.7	9	20	0.0010672	1	17.7	7	15	0.000783636	1	14.2	4	7	0.0004406
513220307	PREDICTED: phosphopantothenate--cysteine ligase isoform X1	1	30.2	12	27	0.000972155	1	30	10	19	0.000858984	1	23.6	8	21	0.00100743	1	19.1	7	13	0.000689224
513237543	PREDICTED: EMILIN-1-like	1	28.9	5	8	0.000966824											0.9985	5.3	1	1	0.000200684
118095824	PREDICTED: stAR-related lipid transfer protein 5	1	30	5	10	0.000965734	1	18.6	4	5	0.000620337	1	13.8	2	2	0.000254999
482513648	glutathione peroxidase 1	1	27.2	6	11	0.000965248	1	16.9	4	5	0.000551988	1	16.9	4	7	0.000786741	1	23.1	4	6	0.00075084
45383015	protein DJ-1	1	34.4	9	18	0.000959657	1	34.4	9	15	0.000964549	1	32.8	8	16	0.00113185	1	15.9	4	5	0.000420789
56118302	proteasome subunit beta type-1	1	28.3	6	15	0.000959049	1	23.6	5	13	0.000995042	1	32.1	6	13	0.00107091	1	17.7	4	5	0.000495008
513176485	PREDICTED: UPF0364 protein C6orf211 homolog, partial	1	44.1	19	30	0.000951569	1	33.5	14	24	0.000878113	1	40.4	16	26	0.00105403	1	33.9	15	20	0.000922947
71895603	lysosomal protective protein precursor	1	29.1	10	19	0.000951141	1	16.1	6	8	0.000504638	1	7.9	3	5	0.000323731	1	5.5	2	2	0.000151054
45382313	guanine nucleotide-binding protein G(i) subunit alpha-2	1	47	18	33	0.000949884	1	44.8	16	21	0.000859446	1	50.1	17	23	0.000943762	1	32.4	11	9	0.000518301
71896147	6-phosphogluconolactonase	1	24	5	8	0.00094738	1	19.2	4	5	0.000706956	1	24.4	6	9	0.00124442	1	20.8	4	7	0.00122405
513236975	PREDICTED: ATPase Asna1-like, partial	1	18.4	4	11	0.000940972	1	23.8	5	11	0.00115353	1	15.6	3	3	0.000326683	1	7.8	2	3	0.000388822
45382979	destrin	1	40	8	22	0.000937313	1	25.5	6	13	0.000665958	1	33.3	9	15	0.000796844	1	25.5	6	12	0.000752698
45385807	tyrosine-protein kinase Yes	1	23.8	13	35	0.000937187	1	23.5	13	20	0.000647689	1	22.2	12	21	0.00070929	1	15.9	9	16	0.000644539
71895185	dipeptidyl peptidase 4	1	19.8	13	35	0.00093703	1	15.9	10	22	0.00073859	1	16.6	11	23	0.000847589	1	18.1	12	22	0.000932196
513204098	PREDICTED: IST1 homolog	1	17.8	9	24	0.00093446	1	17.8	9	18	0.000877395	1	17.8	9	15	0.000729599	1	5	3	3	0.000173725
363738555	PREDICTED: ras-related protein Rab-7a isoform 1	1	59.4	12	22	0.000932758	1	54.6	11	17	0.000886948	1	45.9	8	13	0.000739776	1	31.4	5	8	0.00050893
513235259	PREDICTED: mucin-16-like isoform X2	1	47.6	5	12	0.000930998	1	47.6	6	9	0.000818197	1	51.2	7	13	0.00128468	1	47.6	6	15	0.00160243
513229173	PREDICTED: lipid phosphate phosphohydrolase 1 isoform X3	1	20.8	6	7	0.000929948	0.9992	11.6	4	2	0.000357417	1	13.7	5	3	0.000570166	1	11.3	4	4	0.00108885
513226031	PREDICTED: secernin-2	1	20.8	8	21	0.00092928	1	16.7	6	13	0.000718105	1	13.2	5	6	0.000367938	1	8.2	3	3	0.000200962
363741117	PREDICTED: alpha-2-antiplasmin isoform X1	1	15	6	18	0.000925199	1	15	6	20	0.00124991	1	15	6	18	0.00129656	1	13.6	5	16	0.00130965
513160360	PREDICTED: solute carrier organic anion transporter family member 1C1-like isoform X3	1	15.2	10	31	0.000922733	1	12.2	8	24	0.000847277	1	8.8	6	18	0.000686353	1	3.1	2	14	0.000640665
45382561	ras-related protein Rab-2A	1	48.6	8	17	0.000922419	1	41.5	7	12	0.000796474	1	35.4	7	10	0.000705769	1	17.9	3	5	0.000429691
493794684	pyridoxal kinase isoform 1	1	27.4	8	17	0.000919006	1	22.9	8	13	0.000928565	1	23.6	6	10	0.000737677	1	17.2	5	10	0.000905979
118083310	PREDICTED: ubiquitin carboxyl-terminal hydrolase 5 isoform 2	1	19.8	14	51	0.000918009	1	17.3	11	23	0.000534376	1	20.2	13	32	0.000757632	1	14.7	9	18	0.000523506
46048906	T-complex protein 1 subunit delta	1	19.2	11	40	0.000917499	1	16.4	9	41	0.0011577	1	16.4	10	27	0.000784229	1	8.4	5	12	0.000438275
513200400	PREDICTED: ceruloplasmin isoform X1	1	18.3	18	53	0.000907754	1	19.6	20	53	0.00110491	1	21.6	26	82	0.00182422	1	21.9	24	88	0.00227797
45383504	lissencephaly-1 homolog	1	45.4	14	32	0.000902434	1	32.4	12	26	0.00088677	1	39.8	15	27	0.000951961	1	30	10	15	0.000623457
478246981	serpin peptidase inhibitor, clade A (alpha-1 antiproteinase, antitrypsin), member 4 precursor	1	22.6	8	22	0.000897286	1	24.5	10	38	0.0018062	1	25.4	12	35	0.00180529	1	23.5	10	37	0.00215187
118100855	PREDICTED: probable aminopeptidase NPEPL1 isoform X3	1	29.4	13	24	0.00089545	1	18.9	8	16	0.000728503	1	20.8	9	15	0.000731616	1	16.1	7	11	0.00060859
CHm	CHm	1	17.3	6	17	0.000894139	1	14.1	5	13	0.000909058	1	21.5	7	26	0.00180296	1	21.1	8	26	0.00236172
513208722	PREDICTED: transmembrane channel-like 5 isoform X10	1	20.6	15	37	0.000891235	1	14.3	11	18	0.000538809	1	15.4	13	26	0.000771557	1	10.7	8	13	0.000456001
71895239	serine/threonine-protein kinase Nek7	1	36.1	8	20	0.000884392	1	31.5	7	13	0.0007137	1	16.6	4	6	0.000374558
403224973	cathelicidin-B1 precursor	1	28.3	5	13	0.000881344	1	22.7	4	13	0.00108879	1	23.1	5	15	0.0013507	1	15.5	3	7	0.000721686
513199840	PREDICTED: guanine nucleotide-binding protein subunit beta-4 isoform X1	1	23.8	8	14	0.000880768	1	24.4	7	8	0.000620936	1	25.6	7	9	0.0007408	1	25.6	7	6	0.000585592
45383628	guanine nucleotide-binding protein G(k) subunit alpha	1	37.9	16	27	0.000879741	1	36.4	15	15	0.000657425	1	39	16	15	0.000689278	1	35.6	15	12	0.000655335
45383085	sulfotransferase family cytosolic 1B member 1	1	32.4	9	18	0.00087003	1	9.5	4	8	0.000487336	1	8.4	4	8	0.000537185	1	8.4	3	6	0.000466763
45383612	prostaglandin-H2 D-isomerase precursor	1	14.1	3	12	0.00086868	1	28.1	5	18	0.00180883	1	25.9	4	22	0.00216579	1	23.8	4	24	0.00290521
513183409	PREDICTED: sulfotransferase 1 family member D1 isoform X2	1	31.9	12	21	0.000867149	1	26.2	9	16	0.000804624	1	20.2	6	12	0.000637698	1	18.4	6	11	0.000695411
513236940	PREDICTED: NAD(P)H-hydrate epimerase, partial	1	14.5	4	7	0.000864489	1	13.1	3	7	0.00118359	1	7.4	2	4	0.000657423	1	9.9	2	4	0.000801656
310750337	proteasome subunit alpha type-4	1	32.2	8	15	0.000850334	1	15.3	5	13	0.000892152	1	15.3	5	11	0.000837499	1	15.3	5	9	0.000787216
513184145	PREDICTED: mitochondria-eating protein isoform X3	1	19.9	10	29	0.000849551	1	28.9	13	39	0.00140721						1	24.6	15	62	0.00275236
487440264	dnaJ homolog subfamily C member 5	1	23.2	3	7	0.000843159	1	14.6	2	2	0.000283005
118086124	PREDICTED: prostatic acid phosphatase isoform X1	1	21.5	8	18	0.00083312	1	21.5	8	16	0.000942918	1	15.6	6	12	0.000776221	1	8.2	3	5	0.000360127
46195844	zona pellucida-binding protein 2 precursor	1	19	8	22	0.000831971	1	8.8	3	5	0.00023852	1	13.6	6	11	0.000540069	1	6.5	2	3	0.000179117
71895471	acylamino-acid-releasing enzyme	1	22.8	15	33	0.000830647	1	19.9	13	23	0.000713276	1	24.3	15	26	0.00086836	1	11.2	8	10	0.000373373
71894821	osteoclast-stimulating factor 1	1	26.2	4	9	0.000829521	1	18.3	3	6	0.000679715	1	18.3	3	5	0.000587428	0.9982	4	1	3	0.000370363
363736454	PREDICTED: complement factor H	1	23.4	24	66	0.00082946	1	23.9	26	72	0.00110047	1	29.2	34	131	0.00201891	1	29.5	33	141	0.00263289
50729086	PREDICTED: branched-chain-amino-acid aminotransferase, cytosolic isoform X2	1	15.8	6	15	0.00082275	1	9.3	4	7	0.000512853	1	5.4	2	5	0.000343479	1	7.3	3	5	0.000428425
71895129	lambda-crystallin homolog	1	21	6	14	0.000820399	1	10.3	3	6	0.000458379	1	10.3	3	5	0.000395825	1	10.3	3	5	0.000487169
45384190	translin	1	25.8	7	15	0.000818619	1	25.8	7	10	0.000692987	1	30.1	8	12	0.000856001	1	21.8	4	7	0.000564803
513183223	PREDICTED: septin-11 isoform X3	1	35.1	17	29	0.000815193	1	31.4	14	20	0.000719851	1	24.7	14	19	0.000721283	1	13.8	7	11	0.000486923
313851080	leucine-rich repeat-containing protein 57	1	34.5	8	15	0.000812215	1	29.8	7	11	0.000729791	1	26.1	6	10	0.000684353	1	8.4	2	4	0.000295642
363733360	PREDICTED: MOB kinase activator 1B isoform X2	1	25.9	6	9	0.000811314	1	20.4	5	6	0.000664447	1	22.7	6	5	0.000574036	1	12	3	2	0.000260684
513171378	PREDICTED: programmed cell death protein 6 isoform X3	1	32	6	12	0.000808036	1	32	6	10	0.000869152	1	27.5	5	7	0.00065984	1	20.2	4	5	0.000553637
363747241	PREDICTED: macrophage-capping protein-like isoform X6	1	23.3	6	13	0.000807865	1	21.6	6	11	0.000813045	1	18.7	5	7	0.000551681	1	6.6	2	5	0.000434899
45382569	actin-related protein 2	1	21.3	7	24	0.000805122	1	19	6	9	0.00037149	1	19	6	15	0.00062666	1	10.9	3	5	0.000254012
60302768	septin-7	1	31.7	14	27	0.000805059	1	24.7	10	22	0.000854053	1	31.7	13	23	0.000884692	1	22.8	8	11	0.000498626
57530095	COP9 signalosome complex subunit 4	1	39.2	13	27	0.000802074	1	29	9	16	0.000569998	1	33.6	11	16	0.000639196	1	15.8	5	6	0.000272815
57530301	T-complex protein 1 subunit alpha	1	24.6	12	33	0.000800884	1	19.5	10	18	0.000535639	1	15.4	8	17	0.000520256	1	5.6	4	5	0.000187866
118099584	PREDICTED: tektin-3 isoform X2	1	37.6	17	34	0.000800311	1	42.9	19	41	0.00116624	1	38.2	17	39	0.00114422	1	41	22	90	0.00304334
363747261	PREDICTED: poly(rC)-binding protein 2-like isoformX1	1	23.3	5	13	0.000798283	1	8.8	2	10	0.000793561	1	17.5	4	9	0.00073425	1	10.6	2	3	0.000297262
119331160	quinone oxidoreductase	1	32.3	7	15	0.000795456	1	35.6	8	17	0.00118493	1	25.7	6	9	0.000645362	1	25.4	5	9	0.000747474
513204938	PREDICTED: fibulin-2	1	16.5	16	43	0.000790551	1	7.5	8	27	0.000578248	1	8.3	8	19	0.000417541	1	1.7	2	2	5.33014e-05
46048795	vitronectin precursor	1	17.7	7	20	0.000785534	1	21.9	9	26	0.00118412	1	12.6	6	16	0.000790329	1	27.4	11	48	0.00283849
45382349	neuronal growth regulator 1 precursor	1	26.1	7	16	0.000784161	1	23.6	7	14	0.000846196	1	27.3	7	13	0.000835768	1	18.8	4	5	0.000372966
363730087	PREDICTED: gamma-glutamylcyclotransferase isoform X4	1	22.7	4	9	0.000780976	1	18.2	3	6	0.000606954	1	23.8	4	11	0.00122851	1	18.2	3	7	0.000875101
60302718	T-complex protein 1 subunit beta	1	29.7	14	36	0.000780085	1	29.2	14	29	0.000795366	1	28	15	30	0.000856452	1	15.9	6	16	0.000551593
50803534	PREDICTED: actin, alpha skeletal muscle B isoformX2	1	31.6	12	25	0.000777984
45382907	receptor-type tyrosine-protein phosphatase eta precursor	1	14.9	18	40	0.000777295	1	9	12	26	0.000652417	1	7.3	11	22	0.000550017	1	8.4	12	19	0.000578652
71894743	phosphoglycolate phosphatase	1	28.5	8	15	0.000775608	1	25	6	10	0.000631922	1	22.1	6	9	0.000606258	1	21.2	5	7	0.000579925
478431085	radial spoke head protein 9 homolog	1	30.5	8	14	0.000775175	1	38.2	9	16	0.0010767	1	29.1	7	12	0.000841002	1	24.7	6	18	0.00150287
45383372	glycogen phosphorylase, liver form	1	34.7	27	60	0.000775171	1	23.3	19	41	0.000646337	1	29.8	24	49	0.000823599	1	20.8	16	27	0.000517894
45383476	transforming growth factor beta receptor type 3 precursor	1	16.2	12	33	0.000774151	1	15.3	11	31	0.000938619	1	12.6	9	22	0.00063341	1	9.9	7	14	0.000493968
513179611	PREDICTED: cathepsin B isoform X1	1	28.7	9	19	0.000772537	1	24.1	10	17	0.000853347	1	29.8	10	19	0.000975862	1	27.9	8	13	0.000803532
71895729	glycogen phosphorylase, brain form	1	32.1	25	58	0.000768515	1	28.2	22	40	0.000651237	1	26.3	20	45	0.00078249	1	20.5	16	15	0.000303056
45383061	embigin	1	19	6	15	0.00076799	1	12.2	4	12	0.000776804	1	16.5	5	12	0.000778337	1	10.7	3	8	0.000607546
118092065	PREDICTED: 60 kDa lysophospholipase	1	24	11	29	0.000767783	1	8.4	4	9	0.000294036	1	9.2	5	8	0.00027897
53749682	peptidyl-prolyl cis-trans isomerase FKBP5	1	33.9	12	34	0.000763043	1	34.7	12	22	0.000630336	1	30.5	9	14	0.000392092	1	16	5	8	0.000271376
71895051	ras-related protein Rab-10	1	57	14	18	0.000762952	1	53.5	12	13	0.000684045	1	36.5	9	8	0.000426192	1	36	9	6	0.000411767
45383706	mimecan precursor	1	13.9	4	13	0.000762843	1	16.3	5	17	0.00118132	1	25.9	8	21	0.00150373	1	19.7	7	23	0.0019307
71895641	EH domain-containing protein 3	1	29	14	32	0.000760888	1	15.7	7	13	0.000374704	1	20.9	11	17	0.000520381	1	4.3	2	3	0.000102027
513215119	PREDICTED: outer dense fiber protein 3-like	1	32.2	6	10	0.00076017	1	40.8	4	6	0.000554623	1	16	2	2	0.000183124
50745642	PREDICTED: ribose-phosphate pyrophosphokinase 1 isoformX2	1	33.6	9	17	0.000759128	1	26.1	8	10	0.000521997	1	23	7	15	0.000819041	1	9.6	2	2	0.000132271
71894897	myotubularin-related protein 9	1	23.6	13	28	0.000757263	1	16	9	19	0.000607659	1	17.8	10	21	0.000718857	1	18.4	10	28	0.00110756
513236946	PREDICTED: flotillin-1, partial	1	27.5	3	5	0.000750613	1	27.5	3	5	0.000966106	1	20.2	2	3	0.000578838	0.9986	10.1	1	2	0.000467717
513200936	PREDICTED: mannose-6-phosphate isomerase, partial	1	18.9	7	14	0.000745743	1	11.8	5	8	0.000508543	1	18.9	8	15	0.000970961	1	17.2	6	10	0.000799089
86129524	COP9 signalosome complex subunit 5	1	16.9	5	15	0.000745513	1	8.9	3	7	0.000415051	1	8.9	3	6	0.000377758	0.9984	3	1	1	7.53035e-05
45384164	alcohol dehydrogenase 6	1	27.1	10	16	0.000745131	1	13.8	5	8	0.000457076	1	20.2	8	10	0.000612435	1	10.1	3	7	0.000508478
363744954	PREDICTED: glyoxylate reductase/hydroxypyruvate reductase	1	29.4	8	14	0.000736975	1	18.7	5	6	0.000385907	1	13.2	4	4	0.00028421
513210055	PREDICTED: P2X purinoceptor 7 isoform X1	1	21.1	10	36	0.000732803	1	18.8	10	25	0.000632492	1	22	11	16	0.000430495	1	11.1	6	8	0.000255645
513164476	PREDICTED: ATP-dependent (S)-NAD(P)H-hydrate dehydratase isoform X1	1	38.1	10	19	0.000729561	1	29.8	8	12	0.000591107	1	13.4	4	6	0.00030812	1	16.4	4	6	0.000350324
221325664	complement component C6 precursor	1	21.4	18	38	0.000723307	1	23	20	53	0.00124213	1	29	27	83	0.00191281	1	28.1	27	85	0.00233406
513213068	PREDICTED: complement C5	1	15.7	27	64	0.000718508	1	16.3	30	83	0.00109883	1	18.6	35	87	0.0011475	1	17.4	33	109	0.00170013
118084115	PREDICTED: angiotensin-converting enzyme 2	1	15	11	26	0.000715115	1	10.1	8	16	0.000549942	1	11.4	8	13	0.000476466	1	5.2	4	8	0.000345651
57529848	adenosine kinase	1	22.3	7	18	0.000706822	1	22.3	7	13	0.000664318	1	25.1	9	22	0.00118256	1	18.4	6	10	0.000623944
513232894	PREDICTED: aminopeptidase Q-like	1	22.7	22	41	0.000704566	1	14.9	15	20	0.000443659	1	16.2	17	29	0.000712599	1	11.7	12	17	0.000458703
47604964	CTD small phosphatase-like protein	1	12.4	3	11	0.00070273	1	12.4	3	6	0.000461612	1	7.6	2	6	0.000497579
71895387	inosine-5'-monophosphate dehydrogenase 2	1	20.4	8	24	0.000701678	1	11.1	5	9	0.000338449	1	17.1	6	10	0.000361429	1	8	3	7	0.000308911
50806608	PREDICTED: thioredoxin-like 1 isoform X3	1	44.4	9	14	0.000700572	1	30.9	5	6	0.000392352	1	29.9	6	6	0.000377474	0.9998	12.2	2	2	0.000155119
118104237	PREDICTED: isochorismatase domain-containing protein 1 isoform X2	1	20.2	7	12	0.000699631	1	12.3	3	6	0.000464955	1	17.1	5	8	0.000622158	1	17.8	6	6	0.000564803
513240096	PREDICTED: uncharacterized protein LOC101750354	1	8.3	2	10	0.000695114	0.9931	8.3	2	2	0.000160917						0.9987	8.3	2	2	0.000208306
118092623	PREDICTED: inorganic pyrophosphatase isoform X1	1	34.8	9	19	0.000691969	1	35.9	10	16	0.000727965	1	20.3	6	9	0.000417462	1	22.4	6	9	0.00049201
160333842	proto-oncogene tyrosine-protein kinase ROS precursor	1	13.7	27	72	0.000690868	1	9	20	32	0.000374879	1	10.1	21	37	0.000463013	1	5.2	10	14	0.000199225
513165915	PREDICTED: probable palmitoyltransferase ZDHHC20 isoform X6	1	28.4	6	16	0.000690277	1	15.6	3	8	0.000411823	1	24.4	5	8	0.000451852	0.9986	3.6	1	6	0.000404032
124339781	clathrin heavy chain 1	1	20.1	31	61	0.000689685	1	17	25	45	0.000653355	1	15.8	21	40	0.000656266	1	17	24	38	0.000707988
363733272	PREDICTED: glutathione reductase, mitochondrial	1	26.5	10	17	0.000685512	1	20.3	7	10	0.000497838	1	17.2	7	10	0.000512853	1	11.4	4	7	0.000440054
72535134	cytoplasmic aconitate hydratase	1	27	22	43	0.000684665	1	23.2	18	29	0.000571679	1	25	21	31	0.000631706	1	12.4	9	15	0.000375881
57529899	proteasome subunit alpha type-3	1	32.5	8	17	0.000682383	1	21.2	5	13	0.000613891	1	29	7	11	0.000511457	1	20	5	8	0.000489864
363732251	PREDICTED: glutathione S-transferase-like	1	26.7	7	12	0.00068174	1	22.2	6	8	0.000541272	1	22.2	6	4	0.000269791	1	13.6	4	6	0.000468471
126165274	spermatid-associated protein	1	25.9	7	21	0.000677217	1	30.5	9	22	0.000873695	1	21	6	17	0.00071423	1	13.1	4	7	0.000330647
52138663	F-actin-capping protein subunit alpha-2	1	36.4	7	12	0.000676846	1	28	5	12	0.00085086	1	29.7	6	4	0.000274026	1	15.7	3	5	0.000439343
45384252	2',3'-cyclic-nucleotide 3'-phosphodiesterase	1	39.8	18	35	0.00067141	1	40.2	18	30	0.000705323	1	28.8	11	20	0.000498639	1	19.8	8	13	0.000380553
363728070	PREDICTED: tetratricopeptide repeat protein 38-like	1	32	11	20	0.000670947	0.9994	16.3	6	1	4.02162e-05
363744981	PREDICTED: glycerol-3-phosphate dehydrogenase [NAD(+)], cytoplasmic-like isoform X1	1	25.2	9	17	0.000667596	1	24.9	9	14	0.000684911	1	31.8	11	16	0.000804319	1	13.2	5	5	0.000297516
475505961	3-mercaptopyruvate sulfurtransferase	1	40.1	9	17	0.00066752	1	40.1	9	12	0.00056357	1	37	8	11	0.000539619	1	23.2	5	6	0.000345722
513205462	PREDICTED: protein FAM3D isoform X10	1	32.9	7	17	0.000665217
50752104	PREDICTED: septin-2 isoform X2	1	25.4	9	19	0.000663434	1	17.1	7	9	0.000420588	0.9964	9.9	4	1	4.77301e-05
86129444	phosphatidylinositol transfer protein beta isoform	1	32	10	20	0.000663362	1	32	8	13	0.000521997	1	16.9	5	6	0.000251518	1	16.9	3	7	0.000347883
513160629	PREDICTED: EF-hand calcium-binding domain-containing protein 6 isoform X6	1	17.2	4	12	0.000662722	1	9.6	2	6	0.000422784	1	7.2	2	4	0.000275066
45382879	aldo-keto reductase family 1 member B10	1	30.3	10	17	0.000662523	1	23.7	8	13	0.000637353	1	20.2	9	17	0.000826931	1	32.5	14	25	0.0014574
46049078	immunoglobulin J polypeptide, linker protein for immunoglobulin alpha and mu polypeptides precursor	1	31.6	4	8	0.000659263	1	22.2	3	6	0.000628399	1	32.9	5	9	0.000988883	1	32.9	4	7	0.000918532
57524801	ras-related protein Rab-11A	1	39.4	8	14	0.000657691	1	39.4	8	13	0.000742185	0.9994	39.4	8	1	5.89408e-05	0.9999	31.5	6	9	0.000613262
513185632	PREDICTED: attractin, partial	1	15.2	18	41	0.000654026	1	14.1	18	41	0.000813238	1	18.7	22	46	0.000916677	1	12.6	15	31	0.000747028
513168933	PREDICTED: secernin-1 isoform X2	1	21.6	10	17	0.000649417	1	15.6	6	8	0.000374977	1	19.6	8	11	0.000548323	1	4.6	2	3	0.000160189
363730875	PREDICTED: myosin regulatory light chain 2, smooth muscle minor isoform-like isoform X1	1	17.4	3	7	0.000649133	1	12.2	2	4	0.000433412	1	12.2	2	5	0.000583945	1	12.2	2	3	0.000417023
56118628	adapter molecule crk	1	30.5	7	16	0.000646978	1	30.5	7	15	0.000718613	1	30.5	7	14	0.000710943	1	8.9	2	3	0.000177444
491223995	aldo-keto reductase family 1, member B1-like	1	53.5	18	18	0.000646956	1	51.6	19	8	0.000343238	1	47.8	18	15	0.000696082	1	41.5	16	9	0.000495171
513228208	PREDICTED: haloacid dehalogenase-like hydrolase domain containing 2 isoform X1	1	12.4	3	9	0.000645548	1	12.4	3	7	0.000655522	1	12.4	3	6	0.000535997	1	15.8	4	6	0.000667882
513193358	PREDICTED: testis-specific serine/threonine-protein kinase 6-like	1	24.2	7	14	0.000642806	1	24.2	7	19	0.00106216	1	13.4	4	10	0.000554537	1	21.3	6	12	0.000793844
94536815	casein kinase I isoform gamma-1	1	8.8	4	20	0.000641102	1	9.4	4	17	0.000667644	1	6.6	3	16	0.00065462	1	4.4	2	19	0.000917938
485049501	keratin, type I cytoskeletal 19	1	28.4	10	20	0.00063689	1	21.5	10	17	0.000646431	1	20.8	9	18	0.000775095	1	23.4	9	13	0.000629544
363727937	PREDICTED: DCC-interacting protein 13-beta	1	28.9	16	28	0.000634965	1	17	9	14	0.000388079	1	11.2	6	15	0.000446495	1	13.4	7	11	0.000371266
513211965	PREDICTED: high affinity copper uptake protein 1 isoformX4	1	10.4	3	5	0.000634543	1	9.8	2	3	0.000443193	1	9.8	2	3	0.000516925	0.9962	3.8	1	2	0.000373772
513206965	PREDICTED: ganglioside GM2 activator isoform X1	1	11.9	3	6	0.000634031	1	7.9	2	4	0.000529696						0.9913	4.5	1	1	0.000156384
118098359	PREDICTED: heparin cofactor 2	1	12.5	6	18	0.000631227	1	16.2	9	29	0.00119178	1	18	10	42	0.00194167	1	22.3	12	60	0.00307895
513211937	PREDICTED: delta-aminolevulinic acid dehydratase isoform X1	1	30.1	9	15	0.000629815	1	29.5	9	18	0.000903987	1	22	8	11	0.000605351	1	7.7	2	3	0.000192969
363734923	PREDICTED: cytoplasmic dynein 1 heavy chain 1	1	22.5	97	219	0.000629089	1	14.6	61	113	0.000408699	1	18.2	75	125	0.000468926	1	9.2	41	58	0.000251423
363729570	PREDICTED: dnaJ homolog subfamily B member 13 isoform X4	1	33.9	8	17	0.000628853	1	45.9	11	29	0.0013037	1	41.1	9	16	0.000720423	1	49.1	12	43	0.00225949
45383562	endoplasmin precursor	1	31.7	23	41	0.000614259	1	22.5	18	41	0.000738703	1	21.8	18	33	0.000613599	1	19.6	15	27	0.000596661
363746921	PREDICTED: hsp70-binding protein 1-like isoform X1	1	29.7	5	8	0.000614112	1	10.2	2	5	0.000462004						0.9967	6.1	1	2	0.0002259
45384260	nucleoside diphosphate kinase	1	38.6	5	8	0.000613592	1	26.1	3	3	0.000280573	1	29.4	4	10	0.000996951	1	35.3	5	9	0.00104366
363736119	PREDICTED: glycerol-3-phosphate dehydrogenase 1-like protein isoform X2	1	37.5	12	17	0.000613392	1	30.1	11	17	0.000746349	1	35	13	16	0.000738808	1	18.3	6	7	0.000393852
45383127	talin-1	1	23.7	46	106	0.000613197	1	13.6	27	58	0.000416897	1	13.2	26	54	0.000408462	1	12.5	26	46	0.000412035
45382221	extracellular fatty acid-binding protein precursor	1	21.9	5	9	0.000612011	1	30.3	6	14	0.00129845	1	21.9	5	14	0.00149265	1	18	4	14	0.00167269
308081909	40S ribosomal protein SA	1	12.8	3	10	0.000610349	1	12.8	3	8	0.000596267	1	10.1	2	7	0.000574315	1	10.1	2	10	0.000942451
71897131	transmembrane channel-like protein 7	1	10.5	7	23	0.000610282	1	4.4	3	9	0.000293071	1	3.3	2	5	0.000172672
54020716	nicastrin precursor	1	12.1	7	19	0.000608715	1	13.2	7	17	0.000695444	1	13.2	7	15	0.000653255	1	5	3	5	0.000247432
363732314	PREDICTED: tyrosine-protein kinase FRK	1	16.5	9	24	0.000608473	1	18.6	9	15	0.000464449	1	18.4	9	11	0.000360163	1	10.5	5	9	0.000345534
50756617	PREDICTED: beta-ureidopropionase isoform X2	1	29.8	8	15	0.00060782	1	17	5	9	0.000470824	1	27.7	8	10	0.000543209	1	12.5	3	3	0.000198738
513221176	PREDICTED: axonemal dynein light intermediate polypeptide 1 isoform 2	1	33.1	7	15	0.000606781	1	29.6	7	14	0.000706235	1	24.9	5	8	0.000421801	1	22.6	5	8	0.000506638
45384280	calpain-1 catalytic subunit	1	19	11	28	0.000606187	1	9.8	6	19	0.000509348	1	9.6	5	12	0.000330563	0.9986	2.6	1	3	9.65314e-05
513187531	PREDICTED: EH domain-containing protein 4	1	22.5	10	24	0.000604536	1	14.2	6	7	0.00022269	1	11.5	5	5	0.000161755	1	5.5	2	2	7.36066e-05
61098280	hydroxyacylglutathione hydrolase, mitochondrial precursor	1	24.8	7	13	0.000601045	1	16.8	5	8	0.000463249	1	22.3	6	9	0.000558841	1	19.7	5	7	0.000491613
513208830	PREDICTED: tektin-5	1	43.9	21	28	0.000599455	1	53	24	47	0.00124841	1	46.8	22	32	0.000867594	1	61.5	34	122	0.00397821
45383812	mitogen-activated protein kinase 1	1	23.9	10	16	0.000595438	1	25.5	10	14	0.00064721	1	27.2	11	16	0.000732116	1	12	5	6	0.000326921
381214362	actin-related protein 2/3 complex subunit 4	1	22.6	4	8	0.000594992	1	22.6	4	7	0.000670216	1	17.9	3	6	0.000541398	1	16.1	3	6	0.00067574
118103033	PREDICTED: synaptic vesicle membrane protein VAT-1 homolog	1	27	8	15	0.000592172	1	27	8	12	0.000571945	1	17.3	5	9	0.000431055	0.9912	4.2	1	1	5.74942e-05
477507238	retinoic acid receptor responder protein 2 precursor	1	16.7	3	8	0.000592113	1	21.6	4	9	0.000828376	1	42	7	13	0.00122504	1	11.1	2	5	0.000604915
60302808	UDP-glucose 6-dehydrogenase	1	29.8	11	26	0.000591951	1	26.5	10	18	0.000490335	1	18	7	11	0.000333739	1	16.6	7	11	0.000374886
363741014	PREDICTED: outer dense fiber protein 3-like	1	58.1	6	6	0.000591592	1	33.3	4	5	0.000551723
513196353	PREDICTED: 4-trimethylaminobutyraldehyde dehydrogenase	1	22.6	12	20	0.00059011	1	20.2	11	19	0.000673376	1	22.3	13	17	0.000635693	1	20.4	12	18	0.000821931
118091445	PREDICTED: protein FADD	1	19	4	8	0.000588672	1	14.4	3	6	0.000559321						0.9977	4.1	1	1	0.000109462
478733013	chromosome 17 open reading frame, human C9orf9	1	22.2	3	7	0.000588646	1	31.1	4	8	0.000844624	1	12	2	4	0.000467494	1	32.3	4	5	0.000660802
347543825	basigin isoform 1 precursor	1	28.7	6	11	0.000587978	1	28.3	6	10	0.000632204	1	30.5	7	10	0.000682512	1	15.4	3	3	0.000254706
57530079	acid ceramidase precursor	1	17.2	7	17	0.000585455	1	12.2	5	9	0.000369165	1	17.7	7	15	0.000636166	1	15.2	5	8	0.000389411
513239874	PREDICTED: NEDD8-conjugating enzyme Ubc12-like, partial	1	18.8	3	4	0.000584835	1	15.3	2	4	0.000691973	1	15.3	2	2	0.000367051	0.9956	6.2	1	1	0.000209052
124249308	charged multivesicular body protein 2a	1	19.1	4	10	0.000583215	1	19.1	4	7	0.000485517	1	16.4	3	3	0.000231389	1	12.3	2	2	0.00016715
45382019	regucalcin	1	29.1	9	18	0.00058112	1	27.1	9	13	0.000512406	1	25.4	6	11	0.000452253	0.9984	5.7	1	3	0.000140912
513216375	PREDICTED: glyoxalase domain-containing protein 4	1	40.1	13	19	0.000579628	1	38.1	11	16	0.000596298	1	27.6	7	13	0.000537782	1	27.6	6	12	0.000552733
319655747	cystatin precursor	1	24.5	3	6	0.00057944	0.9999	17.2	2	4	0.000501533	1	29.8	4	19	0.0025918	1	24.5	3	3	0.000463407
513198999	PREDICTED: 6-phosphofructokinase, liver type isoformX1	1	16.2	11	27	0.000577229	1	11.4	7	16	0.000410965	1	8.2	6	8	0.000213706	0.9985	4.4	3	1	3.19791e-05
513214044	PREDICTED: brain-specific angiogenesis inhibitor 1-associated protein 2 isoformX2	1	26.6	12	26	0.000576465	1	22.3	11	19	0.000529753	1	20.9	9	10	0.000296268
45384172	ferritin heavy chain	1	22.8	4	9	0.000576368	1	12.8	2	2	0.000149746	1	12.8	2	3	0.000231913
513223860	PREDICTED: proteasome subunit beta type-4 isoform X2	1	10.6	3	6	0.000575605	1	8.5	2	5	0.000577348	1	11.3	3	6	0.000724494	1	8.5	2	3	0.000447246
71894705	serine/threonine-protein phosphatase 2A 55 kDa regulatory subunit B alpha isoform	1	15.4	6	17	0.000571395	1	17.9	7	13	0.000548323	1	11.9	5	9	0.000380798	1	9.4	4	5	0.000255332
45382905	F-actin-capping protein subunit alpha-1	1	37.1	7	13	0.000567047	1	15	3	3	0.000162285	1	29	6	10	0.000562399	0.9988	9.8	2	1	6.77965e-05
513213439	PREDICTED: sphingosine kinase 1 isoform X2	1	11.9	4	9	0.000566208	1	14.3	4	7	0.000563861	1	11.9	4	7	0.000606167	1	5.8	2	4	0.000403199
45383366	proteasome subunit beta type-7	1	12.3	4	8	0.000560815	1	11.6	3	4	0.000341973	1	13	3	4	0.000348163	0.9985	3.6	1	1	0.000107305
483968292	HD domain-containing protein 2	1	17.3	3	7	0.000560815	1	18.9	3	5	0.000554128	1	11.7	2	3	0.000339052
50732309	PREDICTED: kinesin-1 heavy chain isoform X2	1	22.8	20	53	0.000560303	1	19.9	18	38	0.000497033	1	24.3	21	45	0.00061746	1	14.1	12	22	0.000347594
45382379	tyrosine-protein kinase JAK1	1	28	28	52	0.000559893	1	12.5	13	27	0.000357667	1	17.4	18	35	0.000471783	1	11.2	11	14	0.000222733
513172280	PREDICTED: gamma-glutamyl hydrolase	1	18.9	7	13	0.000558728	1	14.8	6	13	0.0006996	1	17.1	6	10	0.000554437	1	5.5	2	4	0.000271711
57524964	ruvB-like 1	1	22.8	8	16	0.000556875	1	19.3	6	12	0.000526971	1	15.6	5	10	0.000451608	1	9	3	5	0.000253159
118088298	PREDICTED: parkin coregulated gene protein homolog	1	32.3	7	11	0.000555566	1	38.2	8	11	0.000657278	1	25.2	5	7	0.000438603	1	15.4	3	3	0.000231856
478621068	adenine phosphoribosyltransferase-like isoform 1	1	35.8	6	10	0.00055474	1	29.6	5	8	0.000560453	1	29.6	4	6	0.000457246	1	23.7	3	4	0.000326116
475808328	zona pellucida-binding protein 1	1	20.3	6	11	0.000553569						1	16.3	5	8	0.000565228	1	5.8	2	3	0.000228255
513208340	PREDICTED: mesothelin-like protein-like	1	7.4	6	13	0.000551522	1	7.4	6	15	0.00078254	1	7.4	6	20	0.00113597	1	5.3	4	18	0.00116206
363729287	PREDICTED: complement C4-A isoform X2	1	17.7	26	64	0.000550914	1	19.6	31	83	0.000890712	1	22.2	38	107	0.00118479	1	20.6	39	125	0.00162729
363742947	PREDICTED: nitrilase homolog 1 isoformX1	1	27.3	7	10	0.000549819	1	11.3	3	4	0.000270334	1	10.6	3	4	0.000309656	1	7.8	2	3	0.000246579
50728360	PREDICTED: nucleosome assembly protein 1-like 1 isoform X5	1	13.8	6	11	0.000549335	1	13.8	6	9	0.000556274	1	8.1	3	4	0.000267708	0.9982	3.1	1	2	0.000152243
363739237	PREDICTED: glucosamine-6-phosphate isomerase 1-like isoform X1	1	29.5	7	10	0.000546528	1	18.1	5	11	0.000766393	1	26.4	7	9	0.000651131	1	18.1	5	8	0.000686389
363743046	PREDICTED: uncharacterized protein LOC419830 isoform X2	0.9999	10.9	2	5	0.000545309	0.9999	10.9	2	3	0.000383106
475809096	tumor susceptibility gene 101 protein	1	26.9	9	14	0.000541871	1	20.3	6	8	0.000395514	1	11.3	4	8	0.000406457	0.9981	2.6	1	2	0.000118699
46195459	annexin A1	1	33	11	19	0.000540124	1	31	10	16	0.000576163	1	14.6	4	7	0.00025285	1	31.9	9	15	0.000625873
45382045	unconventional myosin-VI	1	22.8	25	61	0.000535092	1	19.2	22	41	0.000441583	1	16.1	18	35	0.000392188	1	12.2	13	20	0.000267159
50761844	PREDICTED: tubulin polymerization-promoting protein family member 2	1	28.4	4	10	0.000530979	1	12.9	2	5	0.00033286	1	24.4	5	7	0.000435349	0.9985	6.5	1	2	0.000159909
46048705	GTPase HRas precursor	1	54.5	11	9	0.000530262	1	46	8	7	0.000478663	1	49.7	11	7	0.000512204	0.9988	31.7	7	7	0.000583332
363742411	PREDICTED: UDP-glucose 4-epimerase isoformX2	1	21	6	12	0.000530173	1	14.1	5	10	0.000569653	1	19.3	6	11	0.000652857	1	5.5	2	4	0.000279228
363747068	PREDICTED: LOW QUALITY PROTEIN: transgelin-2-like	1	41.2	7	11	0.000529738	1	34.2	6	9	0.000541489	1	33.7	6	9	0.000574199	1	22.6	4	4	0.000295232
71897175	coatomer subunit alpha	1	17.1	19	49	0.000529693	1	12.4	14	26	0.000339118	1	14.5	15	39	0.000541056	1	5.3	6	13	0.000207138
363740281	PREDICTED: complement component C8 gamma chain	1	17.1	2	6	0.000528418	1	20.2	2	4	0.0004301	1	27.9	3	10	0.00114076	1	32.6	3	10	0.00132658
57530236	ectonucleotide pyrophosphatase/phosphodiesterase family member 4 precursor	1	16.6	5	12	0.000525513	1	19.3	7	14	0.00075476	1	10.3	3	7	0.000380722	1	10.6	3	5	0.000317814
477507232	fumarylacetoacetase	1	12.4	5	12	0.000525178	1	12.9	5	6	0.000338228	1	5.3	2	3	0.000162579	1	6.9	3	4	0.000277258
429544679	inosine triphosphate pyrophosphatase	1	29.4	4	7	0.000523927	1	19.4	3	3	0.000297019	1	13.9	2	3	0.000311956	0.9967	9	1	1	0.000122728
50757869	PREDICTED: guanine nucleotide-binding protein subunit alpha-13	1	34.5	12	16	0.00052335	1	31	11	11	0.00045013	1	9.3	5	3	0.000129865	1	10.3	5	2	9.65053e-05
513183217	PREDICTED: claudin-23	1	15.7	4	6	0.000522847	1	6	2	4	0.00040626	1	15.7	4	7	0.000723449	1	6	2	4	0.000541631
60302800	heat shock 70 kDa protein 4L	1	26	17	39	0.000518333	1	20.2	14	35	0.000547706	1	24.6	17	32	0.000541482	1	17.9	12	21	0.000416835
363744995	PREDICTED: transmembrane protease serine 12	1	8.8	3	4	0.000517534	1	7.2	2	2	0.000336205	1	6.6	2	4	0.00073972	1	6.6	2	3	0.000587856
371872727	GTPase KRas	1	45.2	9	8	0.000515692	1	28.7	6	5	0.00040443	1	32.4	7	3	0.000252671	0.9989	24.5	6	1	9.4215e-05
5834847	cytochrome c oxidase subunit II	1	9.3	2	3	0.000513164	1	12.3	3	7	0.00144645	1	7.5	2	2	0.000491475	1	12.3	3	10	0.00277213
310750374	pyruvate dehydrogenase E1 component subunit beta, mitochondrial	1	22	6	10	0.000512495	1	27	8	16	0.000946958	1	15.3	5	10	0.000641933	1	34.8	11	25	0.00193157
71897245	ras-related protein Rab-35	1	34.3	10	9	0.000511678	1	33.8	8	5	0.000337088	1	25.9	8	4	0.000284285
49169814	glutathione S-transferase	1	22.5	6	8	0.000511659	0.9999	10.8	3	3	0.000227642	1	13.5	4	5	0.000391082	1	9.9	3	2	0.00019451
513220600	PREDICTED: proline synthase co-transcribed bacterial homolog protein	1	23.5	7	14	0.000510928	1	14.4	4	8	0.000355329	1	6.6	2	4	0.000179449	1	6.6	2	4	0.000209089
71895931	methylthioribulose-1-phosphate dehydratase	1	26.9	5	9	0.000510569	1	19.8	4	9	0.000644893	1	19.8	4	8	0.000612767	1	19.8	4	5	0.000426636
56118984	alpha-centractin	1	21.3	7	13	0.000505227	1	26.6	8	10	0.000471566	1	19.4	6	13	0.000665289	1	9.6	3	5	0.000299541
57529989	ribonuclease inhibitor	1	20.4	7	14	0.000505204	1	24.8	9	13	0.000574732	1	13.8	5	8	0.000381361	1	6.1	2	3	0.000166075
45383339	growth factor receptor-bound protein 2	1	37.8	8	11	0.000504767	1	28.6	6	10	0.000552951	1	20.7	5	6	0.000332118	1	11.1	3	3	0.00019853
513185976	PREDICTED: 26S proteasome non-ATPase regulatory subunit 13 isoform X2	1	27	8	14	0.000502452	1	17.2	6	10	0.000464613	1	19.2	5	7	0.000336745
363733121	PREDICTED: peptidyl-prolyl cis-trans isomerase D isoform X1	1	24.1	8	14	0.000502433	1	17.3	6	14	0.000604021	1	18.6	6	12	0.000556044	1	12.2	4	10	0.000540039
363742361	PREDICTED: tektin-2 isoform X2	1	26.3	11	21	0.000502362	1	36	15	38	0.00112379	1	37.7	15	27	0.000800629	1	49.1	25	74	0.00276437
363743768	PREDICTED: phospholipase A2 inhibitor-like	1	9.4	3	3	0.000502223	1	9.4	3	3	0.000546349	0.9999	7.2	2	3	0.000631615	1	7.2	2	3	0.000749065
513235211	PREDICTED: importin subunit beta-1 isoform X2	1	15.9	9	14	0.000499659	1	11.3	7	11	0.000519649	1	8.5	5	5	0.000244483	0.9999	2.3	2	3	0.000172317
45384294	transforming growth factor-beta-induced protein ig-h3 precursor	1	13.1	7	15	0.000498438	1	11	7	14	0.000572284	1	8.2	6	11	0.000480254	0.9977	2.4	2	2	0.000120911
46048932	sodium-dependent phosphate transport protein 2B	1	10.7	8	13	0.000496933	1	4.3	4	4	0.000181929	0.9937	2.2	4	3	0.000144558
476007902	protein phosphatase 1 regulatory subunit 7 isoform 1	1	20.1	8	13	0.00049337	1	22.6	9	13	0.000621048	1	25.5	10	16	0.000844161	1	18.1	6	12	0.00067551
118094547	PREDICTED: ras-related protein Rab-3C isoform X2	1	32.4	9	11	0.000492673	1	35.6	8	7	0.000367545	1	26	8	6	0.000343523	1	20.1	7	6	0.000415342
513224678	PREDICTED: cyclin-dependent kinase 18	1	22.2	12	21	0.000491026	1	16.4	10	16	0.000448622	1	8.6	5	9	0.000266882	1	5.7	3	4	0.000135706
46395493	deoxyribonuclease-1 precursor	1	11.7	4	5	0.000490101	1	11.7	4	5	0.000582337	1	14.2	4	4	0.00053716
118099635	PREDICTED: phosphoribosyl pyrophosphate synthase-associated protein 1 isoform X3	1	15.2	4	12	0.000489524	1	15.4	4	11	0.000561636	1	18.3	4	6	0.000330379	0.9986	3.4	1	2	0.000130143
513220695	PREDICTED: disintegrin and metalloproteinase domain-containing protein 32-like isoform X1	1	12.7	7	16	0.000485887	1	16.9	9	16	0.000623702	1	12.4	8	17	0.000686013	1	6.6	4	7	0.000328736
240849463	acyl-protein thioesterase 2	1	14.7	3	6	0.000485655	1	6.9	2	5	0.000490781	1	6.9	2	2	0.000205289	0.9975	3.4	1	2	0.000243574
61098368	signal transducer and activator of transcription 1-alpha/beta	1	12.8	8	23	0.000484127	1	8.6	6	11	0.000288896	1	13	8	17	0.000450802	1	10.7	7	14	0.000432196
57530557	major vault protein	1	19.1	14	27	0.000483792	1	17.7	12	18	0.000411128	1	18.7	14	21	0.000497311	1	15.7	11	18	0.00051244
45382953	aspartate aminotransferase, mitochondrial precursor	1	27.9	12	17	0.000483628	1	36.4	16	30	0.00106178	1	27.9	14	32	0.00114493	1	37.8	20	56	0.00229863
45382251	ubiquitin carboxyl-terminal hydrolase isozyme L3	1	22.6	4	7	0.000483547	1	12.6	2	5	0.000407292	1	12.6	2	5	0.000447485	0.9986	3.9	1	3	0.000308453
71897339	serine/threonine-protein phosphatase 2A activator	1	19.9	5	13	0.000482407	1	16.2	4	10	0.000493479	1	20.6	5	9	0.000473974	1	11.5	3	6	0.000345345
50741401	PREDICTED: ras-related protein Rab-4A isoform X3	1	32.6	8	10	0.000480856	1	26.1	6	7	0.000418989	1	18.3	5	3	0.000182244	0.9975	11.5	4	1	6.93119e-05
476007864	V-type proton ATPase subunit D	1	19	5	9	0.000479797	1	14.2	4	8	0.00051085	1	7.3	2	2	0.000137182
118090760	PREDICTED: charged multivesicular body protein 3 isoformX2	1	12.8	3	8	0.00047911	1	17	4	5	0.0003668
45384138	bleomycin hydrolase	1	19.8	7	11	0.000478745	1	10.5	5	7	0.000384798	1	11.9	5	7	0.000413099	0.9986	2.6	1	2	0.000136343
363742875	PREDICTED: protein FAM63A-like isoform X1	1	4.1	2	7	0.000478495	1	3.9	2	5	0.000397906	1	4.1	2	3	0.000277294	1	4.1	2	3	0.000295298
513199552	PREDICTED: mucin-4 isoform X2	1	4.9	11	22	0.000478335	1	3.4	8	13	0.000345312	1	1.6	4	7	0.000198569
513226754	PREDICTED: lipid phosphate phosphohydrolase 2-like	1	11.1	3	6	0.000477895	0.9973	6.7	2	2	0.000190919
513164696	PREDICTED: ras-related protein Rap-2a isoform X2	1	36.1	7	8	0.000476324	1	26.5	5	6	0.000428016	1	13.7	2	4	0.000298279	1	13.7	2	3	0.00025993
363742826	PREDICTED: serum amyloid P-component isoform X1	1	11.6	3	6	0.00047602	1	18.4	5	8	0.000775574	1	14.2	4	8	0.00085708	1	21.6	6	10	0.00135234
71895827	charged multivesicular body protein 6	1	28	5	7	0.000472868	1	18	3	4	0.000311275	1	21.5	3	4	0.0003438	0.9986	6.5	1	2	0.000197917
314122195	dynein, axonemal, light chain 1	1	25.4	5	8	0.000471627	1	25.4	5	7	0.000499954	1	30.5	5	7	0.000518117	1	39.6	7	13	0.00108312
57525483	eukaryotic translation initiation factor 2 subunit 3	1	29.4	10	15	0.000466945	1	12.9	5	6	0.000234934	1	8.5	3	6	0.00025383	1	12.3	4	5	0.000226321
513226644	PREDICTED: phosphatidylinositol 4-phosphate 5-kinase type-1 gamma isoform X8	1	13.4	8	21	0.000465846	1	11.4	8	20	0.000556272	1	11.7	6	14	0.000393248	1	4.7	3	5	0.000167323
478621048	chymotrypsinogen 2-like precursor	1	15.2	3	5	0.000465683	1	7.4	2	3	0.000329452	1	19.7	4	7	0.000840742	1	15.2	3	6	0.000847204
513189796	PREDICTED: trans-L-3-hydroxyproline dehydratase	1	18.1	5	8	0.000465312	1	20	5	9	0.000690642	1	14.5	4	6	0.000453851	1	12.6	4	6	0.000548666
71895881	ubiquitin-conjugating enzyme E2 K	1	33	5	8	0.000464581	1	24	4	7	0.000569683	1	24	4	6	0.000458509	1	12.5	2	3	0.000286487
62899039	NAD-dependent deacetylase sirtuin-2	1	20.1	7	12	0.000463345	1	22.8	6	10	0.000460898	1	17.2	5	9	0.000442221	1	5.8	2	3	0.000167373
513181417	PREDICTED: LOW QUALITY PROTEIN: ADP/ATP translocase 2	1	24.3	11	16	0.000461133	1	28	13	30	0.00101812	1	20.6	8	13	0.000463985	1	28.3	13	31	0.00131488
61098300	26S proteasome non-ATPase regulatory subunit 5	1	23	10	16	0.000460967	1	17.7	8	9	0.000305218	1	8.7	4	7	0.000264611
50732421	PREDICTED: phosphotriesterase-related protein isoform X3	1	15.6	4	9	0.000460741	1	12.3	3	4	0.000262129	1	12.6	4	10	0.000627583	1	10.6	4	7	0.000547116
313760660	sperm-associated antigen 6	1	14.6	6	11	0.000460482	1	22.6	9	17	0.000855113	1	9.6	4	9	0.000506726	1	8.5	4	13	0.000816721
54020693	ADP/ATP translocase 3	1	29.2	9	14	0.000459874						0.9999	24.2	7	9	0.000369596	0.9992	34.6	11	8	0.000385634
45382959	multifunctional protein ADE2	1	20	7	16	0.000456644	1	18.8	6	9	0.000319177	1	11.5	4	5	0.000181231
308818127	3'(2'),5'-bisphosphate nucleotidase 1	1	17.6	5	11	0.000454356	1	16.6	5	9	0.000444395	1	21.8	6	10	0.000546525	1	16.9	4	6	0.000396171
45382679	myosin-10	1	17.7	32	80	0.000453411	1	10	21	44	0.000320795	1	12.6	25	47	0.000345168	1	7.8	15	10	8.82987e-05
56605900	trafficking protein particle complex subunit 3	1	26.1	4	7	0.000453091	1	18.9	3	3	0.000236896	1	23.3	4	5	0.000424153
45382333	hypoxanthine-guanine phosphoribosyltransferase	1	30.7	6	10	0.000452829	1	30.7	6	10	0.000558057	1	27.5	5	10	0.000612983	1	11	2	2	0.000133086
270288808	argininosuccinate lyase	1	19.7	9	14	0.000452407	1	15.7	7	11	0.000416909	1	18.5	9	13	0.000513212	1	11.6	6	11	0.000510009
50751051	PREDICTED: uncharacterized protein LOC424392	1	25.5	3	4	0.000450583	1	15.4	3	3	0.000395522						1	15.4	2	5	0.00079174
71895697	methylosome protein 50	1	17.5	4	7	0.000449386	1	19.8	5	6	0.000492864	1	19.8	5	5	0.000449865	1	12	3	3	0.000325982
52138641	arylamine N-acetyltransferase, pineal gland isozyme NAT-3	1	21.7	7	11	0.000449152	1	19	6	8	0.000407129	1	15.5	4	7	0.000352488	1	6.6	2	3	0.000188776
444189297	prostaglandin E synthase 3	1	31.9	5	7	0.000447921	1	23.1	3	5	0.000393841						1	18.8	2	2	0.000190109
45384050	neuronal-glial cell adhesion molecule precursor	1	10.7	11	25	0.000446429	1	10.7	11	18	0.000394275	1	11.6	12	23	0.000506345	1	13.3	14	22	0.000567432
118086389	PREDICTED: adenylyl cyclase-associated protein 2 isoform X3	1	26.5	14	17	0.00044618	1	16	9	9	0.00027084	1	10.8	6	4	0.000130294
61097989	AP-2 complex subunit alpha-2	1	16	15	29	0.000445904	1	11.3	11	19	0.000368822	1	9.4	9	12	0.000243927	1	5.5	6	7	0.000172297
315434208	ras-related protein Rab-5B	1	31.6	6	6	0.000445365	1	33.5	6	4	0.000382639	1	35.8	6	4	0.000391456	1	27	5	3	0.000348959
513220989	PREDICTED: complement C2 isoform X2	1	20.2	14	23	0.000444922	1	23.4	18	39	0.000903002	1	28.9	23	61	0.00148265	1	27.5	21	62	0.00170307
118405172	AP-2 complex subunit mu	1	29.6	11	20	0.000444632	1	19.6	8	15	0.000420636	1	14.3	6	9	0.000264787	1	3.9	2	3	0.000107753
71895145	lanC-like protein 1	1	17.8	5	8	0.000443489	1	15.5	5	8	0.000548657	1	11.4	4	7	0.000513182	1	9	3	6	0.000454185
61098410	26S proteasome non-ATPase regulatory subunit 2	1	15.6	12	22	0.000443355	1	15.4	12	18	0.000443931	1	11.2	8	11	0.000294854	1	8.1	6	13	0.000406752
45382945	sodium/potassium-transporting ATPase subunit alpha-1 precursor	1	19.1	19	30	0.00044312	1	16.5	16	16	0.000282984	1	15.5	15	29	0.000545469	1	15.7	14	29	0.000686115
118096822	PREDICTED: transketolase isoform X4	1	9.4	5	18	0.000442195	1	9.4	5	13	0.000399062	1	7.5	4	12	0.000375077	1	11	5	7	0.000279805
113206062	ras-related protein Rab-6A	1	39.9	11	10	0.000441649	1	31.7	9	7	0.000377275	1	20.2	6	4	0.000231089
118098350	PREDICTED: cytochrome b-c1 complex subunit 2, mitochondrial-like isoform X4	1	22.6	8	13	0.000440567	1	23.5	9	18	0.000736366	1	32.2	10	14	0.000598368	1	33.8	12	30	0.00153045
56711270	protein XRP2	1	15.7	6	11	0.000435109	1	21.8	7	14	0.00067565	1	13.2	5	13	0.000646177	1	10.6	4	8	0.000465517
71895805	protein-L-isoaspartate(D-aspartate) O-methyltransferase	1	27.6	5	7	0.00043458	1	27.6	5	6	0.000421739	1	21.5	6	7	0.000532554	1	14	3	4	0.00035383
71895027	eukaryotic translation initiation factor 6	1	18.8	3	4	0.000431397	1	18.8	3	3	0.000441203						0.9985	7.3	1	2	0.000345444
513220770	PREDICTED: LOW QUALITY PROTEIN: disintegrin and metalloproteinase domain-containing protein 2-like	1	10.4	11	35	0.000429131	1	9.5	10	24	0.000365434	1	6.4	7	19	0.000306592	1	6.4	7	12	0.000225151
363731813	PREDICTED: 1-phosphatidylinositol 4,5-bisphosphate phosphodiesterase beta-1, partial	1	12.9	15	34	0.00042865	1	9.1	9	13	0.000206592	1	7.3	7	12	0.000191727	1	4.6	4	5	9.54377e-05
57529969	eukaryotic translation initiation factor 2 subunit 1	1	24.7	6	15	0.000428439	1	22.6	6	14	0.000524687	1	17.4	4	7	0.000259197	0.9984	4.2	1	2	8.67758e-05
477555784	actin-related protein 2/3 complex subunit 3	1	19.7	3	6	0.000425965	0.9999	12.4	2	5	0.000400672						0.9981	6.2	1	2	0.00020182
54111425	procollagen-lysine,2-oxoglutarate 5-dioxygenase 1 precursor	1	19.2	12	23	0.00042502	1	4.9	3	7	0.000159563	1	3.3	2	5	0.000117829	1	3.3	2	4	0.000114941
513236703	PREDICTED: uncharacterized protein LOC100858068	1	5.8	2	5	0.000424317						1	8.9	3	12	0.00144076	1	8.9	3	12	0.00164975
363730918	PREDICTED: niemann-Pick C1 protein isoform X4	1	4.8	6	20	0.000424099	1	5.5	6	11	0.000285039	1	2	3	9	0.000248001	1	2.6	3	6	0.000194168
513192477	PREDICTED: type I inositol 1,4,5-trisphosphate 5-phosphatase isoform X7	1	14.5	7	18	0.000423905	1	22.9	9	11	0.000313813	1	14.2	6	8	0.000242812	0.9981	2.2	1	1	3.44097e-05
513179565	PREDICTED: serine protease 55 isoform X2	1	12.4	3	5	0.00041863	1	8.1	3	5	0.000530259						0.9985	3.7	1	3	0.00040942
50767570	PREDICTED: sepiapterin reductase	1	22	4	8	0.000418463	1	17.2	3	4	0.000258779	1	25.7	5	10	0.000719784	1	20.9	4	4	0.000294611
86129512	C-1-tetrahydrofolate synthase, cytoplasmic	1	21.2	16	27	0.000417383	1	18.4	14	27	0.000513049	1	16.1	12	20	0.000391632	1	7.4	6	10	0.000230547
513234265	PREDICTED: patched domain-containing protein 3-like, partial	0.9999	10.9	4	9	0.00041616						0.99	5.1	2	2	0.000119116
118083662	PREDICTED: vitamin K-dependent protein S isoform X2	1	18.5	12	18	0.000412557	1	11.7	9	15	0.000413202	1	18.9	11	17	0.000486811	1	15.8	11	17	0.000568706
513206581	PREDICTED: ubiquitin domain-containing protein 1	1	19.2	5	7	0.000410261	1	15.8	3	3	0.000213897
513234275	PREDICTED: probable 2-ketogluconate reductase-like	0.9999	11.7	2	3	0.000409462
118093746	PREDICTED: actin-related protein 2/3 complex subunit 2	1	23	8	12	0.000408987	1	19.3	6	12	0.000505083	1	19.3	6	9	0.000384834	1	12.7	4	5	0.00027268
363728984	PREDICTED: coagulation factor X-like	1	8.1	3	8	0.000408968	1	15.1	5	10	0.000606936	1	11	4	11	0.000720414	1	11.9	4	9	0.000711233
493797677	ADP-sugar pyrophosphatase	1	26.8	5	7	0.000408497
513215335	PREDICTED: ankyrin repeat and FYVE domain-containing protein 1	1	11.7	11	22	0.000407153	1	5.9	5	9	0.000210742	1	4.9	4	6	0.000143932	1	3.8	3	4	0.00011586
71897111	nicotinamide phosphoribosyltransferase	1	14.2	8	16	0.000404723	1	16.8	8	10	0.000310226	1	18.7	8	13	0.000410865	1	16.4	7	13	0.00048935
513184315	PREDICTED: glucosamine-6-phosphate isomerase 2 isoform X10	1	32.4	6	7	0.000404484
513173537	PREDICTED: translation initiation factor IF-2 isoform X6	1	35.2	10	15	0.000401675	1	18	5	8	0.000265288						0.9977	3.7	1	1	4.02718e-05
118085986	PREDICTED: dnaJ homolog subfamily C member 13 isoform X4	1	16.7	34	64	0.000401002	1	12	24	42	0.000323129	1	13.1	25	46	0.000367135	1	6.2	13	19	0.00018046
513185558	PREDICTED: eukaryotic translation initiation factor 4E	1	13.7	3	8	0.000399563	1	13.7	3	7	0.000397385						1	6.4	2	2	0.000136881
60302752	ras-related protein Rab-11B	1	53.7	10	10	0.000399451	1	53.7	10	12	0.0005839	1	42.7	9	8	0.000407209	0.9929	28	6	1	5.80666e-05
71896025	UMP-CMP kinase	1	32.7	6	7	0.000397972	1	28.6	5	6	0.000417705	1	12.8	3	4	0.000268207
513236892	PREDICTED: AP-1 complex subunit mu-2-like	1	24.8	2	3	0.000397876
45384112	serine/threonine-protein phosphatase PP1-beta catalytic subunit	1	32.1	10	8	0.000397792	1	38.5	12	8	0.000457103	1	27.5	8	5	0.000324871	1	26.6	7	7	0.000531329
57529551	glycogenin-1	1	13	3	5	0.000397741	1	7.5	2	3	0.000292507
114158697	COP9 signalosome complex subunit 8	0.9999	16.9	2	3	0.000397165
118099339	PREDICTED: uncharacterized protein C9orf171	1	21.4	4	7	0.000396307	1	18.1	3	5	0.000322075
61098426	exportin-7	1	15.9	15	25	0.000391942	1	12.1	12	20	0.000369121	1	14.1	14	19	0.00037999	1	8.1	8	15	0.000335672
363731488	PREDICTED: aldose 1-epimerase isoformX1	1	14.8	4	6	0.000391104	1	14.8	4	7	0.000578928	1	9.9	3	5	0.00040178	0.9981	4.9	1	2	0.000195713
292494926	contactin-1 preproprotein	1	11.4	11	19	0.000390135	1	7.2	7	10	0.000258546	1	10.1	8	13	0.00034653	1	2.8	3	3	0.000104933
77736621	calcium/calmodulin-dependent protein kinase type IV	1	21.8	7	10	0.000388575	1	18	6	10	0.000470776	1	15.3	4	8	0.000428371	1	7.3	2	2	0.000121916
347361001	vesicle-fusing ATPase	1	18.1	12	24	0.000388247	1	8.6	5	8	0.00015758	1	6.2	4	9	0.000182986	0.995	2.2	2	1	2.34873e-05
45382329	translationally-controlled tumor protein homolog	1	19.2	3	4	0.000387996
513240646	PREDICTED: stress-induced-phosphoprotein 1-like	1	17.9	5	10	0.000387151	1	18.2	5	9	0.000424144	1	10.6	3	5	0.000244371	1	7.9	2	5	0.000271094
513161738	PREDICTED: nucleoside diphosphate kinase 7 isoform X2	1	20.5	7	10	0.000385819	1	26.1	9	14	0.000669812	1	22.1	7	13	0.000648018	1	32.6	10	20	0.00116679
61098304	outer dense fiber protein 2	1	24.1	16	31	0.000385581	1	21.4	15	31	0.000490233	1	13.7	9	18	0.000292861	1	30.8	22	70	0.00127959
513190195	PREDICTED: adenylosuccinate synthetase isozyme 1 A, partial	1	23.6	8	13	0.000385455	1	9.8	3	3	0.000109651	1	9.8	3	3	0.000113775
513175882	PREDICTED: angiotensinogen isoform X6	1	17	8	13	0.000384178	1	17.9	9	14	0.000526641	1	21.1	11	25	0.00102257	1	39.7	20	45	0.00204378
46048851	uncharacterized protein LOC395744	1	14.1	4	7	0.000380389	1	21.3	7	10	0.00065168	1	14.1	4	5	0.000345203
71895433	serine/threonine-protein kinase MST4	1	26.9	10	14	0.000380337	1	15.4	6	5	0.000171598	1	15.4	5	7	0.000236015	1	8.7	3	5	0.00020368
513201083	PREDICTED: ras-related protein Rab-8B isoform X5	1	41.2	13	11	0.000373177	1	34.9	11	9	0.000386945
513192591	PREDICTED: LOW QUALITY PROTEIN: uncharacterized protein LOC423943	1	8.1	23	61	0.000372691	1	6	19	46	0.000339919	1	7.7	26	72	0.000561011	1	10.2	33	108	0.0010149
363743477	PREDICTED: F-box/LRR-repeat protein 20 isoformX1	1	19	6	12	0.000372355	1	15.6	5	8	0.000303436	1	18.2	6	10	0.000434575	1	4.5	2	3	0.000147222
58696426	apolipoprotein D precursor	1	19	3	5	0.00037163
513239392	PREDICTED: pyridoxine-5'-phosphate oxidase-like, partial	1	22.5	3	5	0.000371401	0.9999	10.7	2	3	0.000278918	1	10.7	2	4	0.000396279	1	13	2	4	0.000431976
513184692	PREDICTED: extracellular superoxide dismutase [Cu-Zn]	1	10.9	2	4	0.000371225	1	10.9	2	3	0.000351632	1	23.5	3	5	0.00054623	1	35.3	6	10	0.00160758
45382385	interleukin-6 receptor subunit beta precursor	1	8.9	6	16	0.000371145	1	9.7	7	18	0.000508058	1	7.5	6	11	0.0003239	1	8.7	6	8	0.000272533
125628642	ADP-ribosylation factor-like protein 1	1	11	2	4	0.000368611	1	11	2	3	0.000367409
478621108	ras-related protein Rab-32	1	25.7	5	9	0.000367289	1	31.7	6	9	0.000442224	1	10.1	2	3	0.000161193
71894763	putative adenosylhomocysteinase 2	1	21.5	8	15	0.000367152	1	15.2	7	9	0.000271245	1	7.6	3	5	0.000158007
50730713	PREDICTED: ES1 protein homolog, mitochondrial isoformX2	1	33.3	6	8	0.000366318	1	28.3	5	8	0.000453447	1	24.4	4	6	0.000361173	1	10.6	2	3	0.00022815
118101652	PREDICTED: proteasome subunit beta type-2 isoform 2	1	13.1	3	6	0.000366274	1	13.1	3	6	0.000448102	1	13.1	3	5	0.000418828	1	4.5	2	3	0.000297467
513183837	PREDICTED: beta-mannosidase	1	10.4	8	15	0.00036625	1	8.5	6	8	0.000243106	1	4.4	3	6	0.000191369
513237565	PREDICTED: alpha-soluble NSF attachment protein-like	1	17	4	8	0.000364335	1	13.7	4	5	0.00028366	1	10	2	4	0.000250398
363735549	PREDICTED: arsenite methyltransferase isoform X3	1	15.4	5	9	0.000364116	1	7.3	3	4	0.00020281	1	7.3	3	4	0.000221502	1	7.3	3	3	0.000183549
302486333	suppressor of G2 allele of SKP1 homolog	1	25.1	6	14	0.000363411	1	20.5	5	12	0.000379004	1	11.9	3	7	0.000232307	1	13.5	3	6	0.000236018
71895451	twinfilin-2	1	14	4	9	0.000357563	1	6.9	2	2	9.95885e-05						0.9986	4	1	5	0.000305933
57525378	phosphate carrier protein, mitochondrial	1	13.7	4	8	0.000356807	1	18.8	6	11	0.000572575	1	7.8	3	3	0.000166056	1	14.9	5	10	0.000678892
72535161	EF-hand domain-containing protein D1	1	23.9	5	9	0.000356498	1	12.2	3	4	0.000194587	1	9.7	2	4	0.000199622
513217491	PREDICTED: adenosylhomocysteinase	1	19.3	6	10	0.000355959	1	10.6	3	6	0.000257943	1	21.5	7	11	0.000483124	1	21.7	7	14	0.000763028
118092613	PREDICTED: GTP-binding protein SAR1a	0.9992	11.6	2	4	0.000354582	1	11.6	2	3	0.000335013						0.9998	11.6	2	2	0.000262679
56119012	AP-1 complex subunit mu-1	1	18	6	12	0.00035359	1	12.1	4	7	0.00024926	1	15.1	5	6	0.000227291	1	4.7	2	3	0.000131032
513162929	PREDICTED: transmembrane protease serine 2 isoform X1	1	10.1	2	4	0.00035244											0.9986	5.2	1	1	0.000124547
513185366	PREDICTED: threonine synthase-like 2 isoform X3	1	16.1	7	12	0.000351467	1	16.8	7	11	0.000395135
71896197	polyadenylate-binding protein 1	1	16.2	9	17	0.000350944	1	10	5	7	0.000169327	1	7.7	4	10	0.000252523	1	5.8	3	6	0.000179008
513176756	PREDICTED: vacuolar protein sorting-associated protein VTA1 homolog	1	6.9	3	8	0.00035051
57529894	uridine diphosphate glucose pyrophosphatase	1	12.3	4	4	0.000349807
513228262	PREDICTED: ATP synthase subunit alpha, mitochondrial isoform X1	1	23.7	12	16	0.00034955	1	25	14	25	0.000667837	1	19.2	9	13	0.000356369	1	40.9	22	55	0.00181331
71895209	palmitoyl-protein thioesterase 1 precursor	1	16.2	4	6	0.000348767						0.9998	8.6	2	3	0.00022142
71895669	ras-related protein Rab-8A	1	52.2	13	9	0.000346467	1	33.8	9	4	0.000200738	1	42.5	13	10	0.000506726	1	33.8	10	3	0.000180746
363738456	PREDICTED: mannose-1-phosphate guanyltransferase beta-A isoform X3	1	16.4	4	7	0.000345343	1	13.9	4	5	0.000306595	1	16.4	4	6	0.000415941	0.9954	3.1	1	1	7.79865e-05
118094989	PREDICTED: coatomer subunit beta'	1	18.5	15	20	0.000344565	1	13.6	12	18	0.000389342	1	17.5	15	26	0.000573293	1	11.4	11	14	0.00036956
118097631	PREDICTED: heat shock 70 kDa protein 4 isoformX2	1	22.7	18	26	0.000342488	1	15.2	11	13	0.000206403	1	12.7	10	9	0.000150866	1	11	8	6	0.000121703
513183007	PREDICTED: enolase-phosphatase E1 isoform X2	1	8.4	2	6	0.000341861	1	8.4	2	3	0.00022124						0.9986	3.9	1	2	0.000199205
513233477	PREDICTED: keratin, type II cytoskeletal 8	1	23	8	11	0.000341825	1	18.5	7	7	0.000248086	1	18.5	7	4	0.000149283	0.999	14.6	6	2	8.30873e-05
57524852	alanyl-tRNA synthetase, cytoplasmic	1	12.4	8	21	0.000341433	1	12.5	8	16	0.000324158	1	7.8	5	12	0.000246044	1	2.3	2	2	4.95988e-05
45383738	aconitate hydratase, mitochondrial	1	18.6	11	18	0.000339426	1	28.2	17	28	0.000651349	1	24.2	14	25	0.000594736	1	28.4	19	41	0.00109478
459683840	lactadherin isoform 1 precursor	1	11.3	6	12	0.000338776	1	9.6	4	5	0.000173132	1	4.3	2	5	0.000186478	0.9952	2.1	1	1	4.26342e-05
50754507	PREDICTED: 26S proteasome non-ATPase regulatory subunit 6 isoform X2	1	26	8	13	0.000337995	1	26.2	8	9	0.000294354	1	22.4	7	9	0.000304227	0.9977	3.4	1	2	8.1131e-05
45382467	clusterin precursor	1	17.2	6	10	0.000337841	1	17.9	7	13	0.000549214	1	12.5	5	10	0.000454667	1	7.4	3	3	0.000162085
119331066	syntaxin-2	1	19.5	3	6	0.000337744	1	14.4	2	4	0.000310273	1	14.4	2	5	0.000380967	0.9984	7.2	1	1	9.25263e-05
513239250	PREDICTED: natterin-3-like isoform X1	1	13	4	7	0.000336874	1	17.6	6	11	0.000653619	1	17.6	6	12	0.000739114	1	17.6	6	13	0.000954546
57529377	adenosine deaminase	1	25.5	8	10	0.000336853	1	7.6	3	3	0.000121371	1	13.4	4	5	0.00021613
513190548	PREDICTED: bifunctional 3'-phosphoadenosine 5'-phosphosulfate synthase 2 isoform X5	1	17.2	9	17	0.000336098	1	8.9	5	7	0.000171866	1	7	4	8	0.000202026	1	8.9	5	5	0.000153203
71895235	spermine synthase	1	13.4	4	7	0.000336009	1	6.3	2	3	0.00018257	0.9999	9.3	2	2	0.000126569
383387818	nucleoside diphosphate kinase homolog 5	1	22.6	4	5	0.000335961	1	25.9	5	6	0.000532155						1	9	2	2	0.000206134
118090738	PREDICTED: epididymis-specific alpha-mannosidase isoform X2	1	9	8	15	0.000333501	1	8.6	8	13	0.000370704	1	8	8	13	0.000395056	1	7.2	8	9	0.000324997
56118970	importin subunit alpha-4	1	8.4	4	6	0.000333285	0.9958	5.4	2	4	0.000285573
363730670	PREDICTED: proteasome assembly chaperone 2 isoform X3	1	16	4	7	0.000332486	1	19.8	5	7	0.000407507	1	26.6	7	11	0.000713004	1	16.7	4	6	0.000428892
309319792	V-type proton ATPase subunit H	1	12.7	6	11	0.000332317	1	13.8	6	8	0.000301901	1	11.2	5	6	0.000231444	1	3.3	2	3	0.00013983
513210609	PREDICTED: glutathione S-transferase theta-1-like isoform 1	1	14.3	4	7	0.00033107	1	6.2	2	4	0.000247892						0.9984	4	1	3	0.00021763
513216960	PREDICTED: phosphatidylinositol transfer protein alpha isoform, partial	1	35.3	8	10	0.000330843	1	25.6	6	6	0.000232703	1	24.8	5	10	0.000397575	1	18.4	3	4	0.000203831
228008358	heat shock 105kDa	1	19.9	14	21	0.000330431	1	11.3	8	6	0.00011551	1	12.5	9	7	0.000139388	1	7.6	6	3	7.20779e-05
363743079	PREDICTED: ATP synthase subunit b, mitochondrial	1	22	6	8	0.000329935	1	26.3	8	8	0.000401283	1	12.9	3	4	0.000201734	1	21.2	8	10	0.000628842
383087724	secernin 3	1	8.3	4	8	0.000328397	1	8.1	3	5	0.000261682	0.9929	5	2	2	0.000102508
52138673	T-complex protein 1 subunit theta	1	11.1	5	16	0.000328225	1	9.1	4	12	0.000301855	1	9.1	4	13	0.000347509	1	9.3	4	13	0.000406013
118094293	PREDICTED: exostoses (multiple)-like 2 isoform X3	1	13.6	4	8	0.000327911	1	10.2	3	7	0.000356984	1	15.7	5	5	0.000277856	1	8.1	2	2	0.000125562
57524821	UPF0468 protein C16orf80 homolog	1	19.2	4	5	0.000325021	1	25.9	5	8	0.000634646	1	6.2	2	3	0.000249923	1	16.6	4	4	0.000376905
57524826	dual specificity mitogen-activated protein kinase kinase 1	0.9999	9.6	4	7	0.000323337	1	7.3	3	6	0.000344046						1	4.3	2	2	0.000137398
513239475	PREDICTED: receptor expression-enhancing protein 6, partial	1	10.3	2	2	0.000323103	1	10.3	2	4	0.000769023	1	10.3	2	4	0.000847512	1	10.3	2	3	0.00074554
57525432	putative deoxyribose-phosphate aldolase	1	17.6	5	8	0.000322769	1	9.7	3	3	0.000148113	1	9.4	3	4	0.000215329
45383632	ectonucleoside triphosphate diphosphohydrolase 8	1	6.1	3	4	0.000322681											0.996	1.4	1	1	0.000122606
513237884	PREDICTED: neuroblast differentiation-associated protein AHNAK-like, partial	1	34	8	23	0.000321159	1	20.4	4	7	0.00011628	1	12	3	3	5.10112e-05	1	12	3	4	8.20654e-05
513178209	PREDICTED: phosphoacetylglucosamine mutase isoform X2	1	10	5	12	0.000320873	1	6.6	3	4	0.000129175
50745986	PREDICTED: prefoldin subunit 3 isoform X3	1	19	4	7	0.000319581	1	8.5	2	3	0.000179709	1	8	2	2	0.000121017	0.9973	4.5	1	2	0.000136556
444741714	lumican precursor	1	5.5	2	5	0.000318387	1	5.5	2	4	0.000299474	1	10.5	4	8	0.000667805	1	14	5	10	0.000923316
60302774	T-complex protein 1 subunit epsilon	1	8.5	6	16	0.000317675	1	10.7	7	16	0.000386132	1	12	9	25	0.000637132	1	6.1	4	6	0.00017565
57530206	charged multivesicular body protein 1b	1	8	3	4	0.000314539						0.9934	7	2	2	0.000195647	0.9985	4	1	1	0.00011245
50751250	PREDICTED: RNA 3'-terminal phosphate cyclase	1	12.1	4	7	0.000313758	1	9	3	4	0.000214504	1	12.1	4	6	0.000348163	0.9966	2.7	1	1	6.56638e-05
118405176	actin-related protein 2/3 complex subunit 1A	1	16.5	5	8	0.000311661	1	22.7	6	8	0.000384656	1	22.7	6	7	0.000361246	1	10	3	7	0.000407896
513196126	PREDICTED: cysteine-rich protein 2	1	27.5	3	4	0.000311623
45383688	DNA damage-binding protein 1	1	12.4	13	20	0.000310534	1	6.5	7	10	0.000188613	1	6	5	9	0.000175925	1	3.9	4	5	0.000114468
45383884	UTP--glucose-1-phosphate uridylyltransferase	1	19.7	9	14	0.00031022	1	15.7	7	11	0.000314213	1	8.3	4	6	0.000172851	1	8.3	4	7	0.000244356
315075287	semaphorin 7A, GPI membrane anchor (John Milton Hagen blood group) precursor	1	16.4	8	12	0.000309497	1	4.7	3	3	9.19842e-05
513220212	PREDICTED: uncharacterized protein LOC428178	1	16.8	13	18	0.000308149	1	18.4	14	23	0.000483824	1	16.9	13	15	0.000346807	1	21.8	15	37	0.000986319
475506756	glutaredoxin-3	1	18.3	4	7	0.000307968	1	11.6	3	4	0.000216147	1	11.6	3	5	0.000277947	1	13.1	3	5	0.00034363
118097222	PREDICTED: eukaryotic peptide chain release factor subunit 1	1	21.1	8	11	0.000307418	1	5.3	2	2	6.92028e-05	1	9.4	4	6	0.000221423	1	5.3	2	3	0.000130119
363744638	PREDICTED: solute carrier organic anion transporter family member 4C1 isoform X1	1	6.1	3	7	0.000306572	1	4.5	2	3	0.000159408
71896797	nardilysin	1	15.5	15	21	0.000305708	1	8.9	9	13	0.000233517	1	10.6	10	14	0.000256674	1	1.8	2	4	8.707e-05
50729634	PREDICTED: TIP41-like protein isoform X2	1	17.9	4	6	0.000304318	1	12.4	3	4	0.000257125	1	13.9	3	4	0.000263995
472824978	phenazine biosynthesis-like domain-containing protein	1	14.2	3	6	0.000304189	1	8.3	2	4	0.000252544	1	8.3	2	4	0.000263716	0.9986	4.2	1	1	7.3601e-05
363730444	PREDICTED: tubulin beta-1 chain-like isoform X1	0.9999	46.7	25	7	0.000302113	0.9995	45.2	24	1	5.27936e-05	0.9986	46.7	25	4	0.000214871
71894779	actin-related protein 2/3 complex subunit 1B	1	15.2	4	6	0.000301946	1	8.9	3	4	0.000245316	1	10.8	3	5	0.000321414
513195759	PREDICTED: N-myc-interactor	1	19.4	7	11	0.000301872	1	11.7	4	5	0.000168256	1	15.7	5	6	0.000210862	1	7.7	2	3	0.000127887
88501727	C-reactive protein precursor	1	15	3	2	0.000300245	1	18.5	4	5	0.000885196	1	18.1	4	7	0.00120452	1	26	5	7	0.00151525
71894783	protein lin-7 homolog C	1	25.9	5	6	0.000298785	1	23.4	4	6	0.000346431	1	19.8	3	5	0.000294343	1	15.2	3	3	0.000210458
377823733	abl interactor 1	1	10.2	4	6	0.000298785	1	5.3	2	4	0.000259928	1	3.9	2	4	0.000244976	0.9985	2.2	1	1	7.70557e-05
513236764	PREDICTED: dynamin-2-like, partial	1	11.7	9	20	0.000298285	1	9.1	6	15	0.000278419	1	10.2	7	17	0.000327583	1	6	3	5	0.000114866
46048731	hippocalcin-like protein 1	1	13	3	7	0.000298047	1	13	3	5	0.00026477
45382095	tubulin alpha-2 chain	1	27.6	12	7	0.000296262	1	19.5	10	5	0.000258788	1	27.6	12	5	0.000263694	1	24.2	11	5	0.000328853
513185823	PREDICTED: bifunctional ATP-dependent dihydroxyacetone kinase/FAD-AMP lyase (cyclizing), partial	1	11.1	2	4	0.000295166	0.9992	11.1	2	2	0.000180248						0.9936	7.8	1	1	0.000114233
71895445	protein phosphatase 1B	1	21.7	6	9	0.000294381	0.9982	9.3	3	4	0.000166669	1	13.4	4	6	0.000253647
56605916	protein tyrosine phosphatase type IVA 1	1	15.6	2	4	0.000294164	1	14.5	2	2	0.000190603	0.9944	20.2	3	1	9.49624e-05
71896195	COP9 signalosome complex subunit 2	1	14.2	6	11	0.000293175	1	8.4	3	6	0.000195693						0.9986	2.3	1	1	3.86847e-05
513188942	PREDICTED: reticulon 4 receptor-like 2, partial	1	12.5	5	5	0.000293043	0.9931	5.9	2	1	6.9892e-05	1	6.9	4	3	0.000220111
57525148	ubiquitin-conjugating enzyme E2 L3	1	17.5	2	3	0.000292963
363737411	PREDICTED: interleukin-1 receptor accessory protein isoform X2	1	16	10	16	0.000291941	1	6.9	4	7	0.000157153	1	8.5	6	9	0.000213288	1	5.8	3	5	0.000138655
363744078	PREDICTED: Golgi phosphoprotein 3 isoform X1	1	15	4	8	0.000291839	1	10.5	3	3	0.000131444						0.9986	5.1	1	1	5.94701e-05
57525187	serine/threonine-protein phosphatase PP1-gamma catalytic subunit	1	32.5	10	6	0.000291333	1	32.8	10	5	0.000288692	1	26	8	3	0.00019161	1	26.9	7	4	0.000291468
350538723	B-LA precursor	1	4.3	2	3	0.000290656	1	8.2	3	4	0.000485061	1	7.8	3	6	0.000780139	1	11.8	4	6	0.00084928
50749731	PREDICTED: ADP-ribosylation factor-like 3 isoform X3	1	18.1	3	4	0.000290524	1	18.1	3	5	0.000439251	1	11.5	2	3	0.000271484
513240505	PREDICTED: LOW QUALITY PROTEIN: fumarylacetoacetate hydrolase domain-containing protein 2	1	11	3	5	0.000289794	1	13.3	4	6	0.000416753	1	8	2	4	0.000306303	1	8	2	5	0.000443091
513160723	PREDICTED: LOW QUALITY PROTEIN: tetratricopeptide repeat protein 38	1	28.3	10	9	0.000289093	1	19.3	7	16	0.000609691	1	16.1	6	10	0.000417588	1	7.9	3	4	0.00019424
513236273	PREDICTED: T-complex protein 1 subunit gamma-like	1	18	3	4	0.000288886
363742852	PREDICTED: protein prune homolog isoform X4	1	10	4	5	0.000287598	1	10	4	5	0.00034612	1	9.7	4	5	0.000391549	1	10	4	6	0.000499062
45382981	adenylosuccinate lyase	1	13.7	5	9	0.000284835	1	7	3	3	0.000118323	1	9.4	4	4	0.000166515
513235847	PREDICTED: envelope glycoprotein gp95-like, partial	1	15.7	6	6	0.000283439	1	15.7	6	5	0.000276169	1	15.7	6	3	0.000162347
513191979	PREDICTED: caspase-7	1	20.4	4	7	0.00028234	1	12	3	4	0.000192793	1	8.1	2	2	0.000101397
118082600	PREDICTED: histone H2B 1/2/3/4/6-like	1	15.9	2	3	0.000280408						0.9998	12.7	2	2	0.000231058	0.9999	12.7	2	2	0.000301521
480354948	claudin 10 isoform 1 precursor	0.9998	14.4	2	3	0.000280352
363744942	PREDICTED: peptidyl-prolyl cis-trans isomerase C	1	9.2	2	4	0.000278617
513219329	PREDICTED: cytosolic acyl coenzyme A thioester hydrolase isoform X3	1	14.9	4	8	0.000278038
52138693	WD repeat-containing protein 1	1	9.5	4	12	0.000277953	1	12	4	9	0.000256064	1	7.9	3	5	0.000158677	1	9.5	4	10	0.000368282
48976121	ubiquitin-like modifier-activating enzyme 5	1	7.1	2	4	0.000277353
119331072	alpha-mannosidase 2C1	1	12.3	6	9	0.000275811	1	11.9	6	10	0.000386958	1	8.5	5	6	0.000247125	1	5.2	3	4	0.000188322
71896277	beta-hexosaminidase subunit alpha precursor	1	6.7	5	8	0.000271343	0.992	3.4	3	2	8.53412e-05
71894903	epididymal secretory protein E1 precursor	1	12.2	2	3	0.000271089						1	10.8	2	3	0.000339582	0.9983	6.1	1	2	0.000295057
363735756	PREDICTED: nck-associated protein 1 isoform X2	1	12.6	12	19	0.0002704	1	3.7	4	8	0.000143614	1	7	7	10	0.000182777	1	2	2	3	6.43578e-05
50751398	PREDICTED: cAMP-dependent protein kinase catalytic subunit beta isoform X4	1	8.9	3	9	0.000270034	1	8.9	3	4	0.000151375	1	11.5	4	5	0.000192797	1	5.3	2	2	9.14786e-05
513187279	PREDICTED: rho GTPase-activating protein 1 isoform X12	1	12.4	5	7	0.000269075	1	11.9	5	7	0.000329808	1	10.1	4	5	0.000248749	1	7.8	3	5	0.000273056
57530593	coatomer subunit epsilon	1	15.9	5	6	0.000268174	1	19.5	6	6	0.000342355	1	18.2	5	6	0.000369408	1	12.3	3	5	0.000372682
215598667	S-methyl-5'-thioadenosine phosphorylase	1	16.4	3	6	0.000268119						1	19.6	4	6	0.000334321
513202437	PREDICTED: LOW QUALITY PROTEIN: protein unc-45 homolog A, partial	1	11	9	20	0.000266923	1	6.3	5	5	8.40291e-05	1	3.1	3	4	6.98006e-05	0.99	1	1	1	2.03095e-05
513193346	PREDICTED: unconventional myosin-Ib isoform X16	1	43.6	47	25	0.000266799	1	37.9	39	162	0.00210828	1	36.8	37	138	0.00183153
71894847	26S protease regulatory subunit 6A	1	13	4	10	0.000266684	1	4.5	2	5	0.000165017						0.9975	2.4	1	2	8.10167e-05
513168170	PREDICTED: cubilin	1	7.7	24	34	0.000265358	1	3.7	12	17	0.000165105	1	2.7	9	12	0.000120273	1	1.4	5	7	8.51585e-05
71896205	isocitrate dehydrogenase [NADP], mitochondrial	1	7.3	3	12	0.000264814	1	16.8	6	14	0.000381333	1	13.1	5	10	0.000279753	1	29.4	11	18	0.000600334
166091509	synaptobrevin homolog YKT6	1	24.2	5	6	0.000264209
83721959	EF-hand domain-containing family member C2	1	19.3	13	17	0.000263932	1	22.3	15	27	0.000499243	1	15	10	16	0.00031187	1	26.5	20	42	0.000932578
513214170	PREDICTED: dynein heavy chain 17, axonemal isoform X1	1	14.4	56	81	0.000263767	1	11.5	48	83	0.000334796	1	10.4	41	58	0.000247462	1	16.3	66	155	0.000771994
71896903	hsc70-interacting protein	1	12.7	4	5	0.000263142	1	10	3	4	0.000243629	1	7.5	2	2	0.000135611	0.9986	2.8	1	1	7.63171e-05
45384218	superoxide dismutase [Cu-Zn]	1	9.7	2	3	0.000262589						1	16.2	3	4	0.000461841	1	13.6	2	3	0.000404667
57530486	trafficking protein particle complex subunit 4	1	13.7	3	5	0.000262063	1	14.2	3	5	0.000320517
118100169	PREDICTED: AP-1 complex subunit beta-1 isoform X4	1	14.4	14	16	0.000261903	1	7.9	7	11	0.00022274	1	5.1	5	5	0.000109393	0.9998	2.3	2	2	5.07877e-05
56119058	vacuolar protein sorting-associated protein 29	1	16.1	3	3	0.000260117	1	10.8	2	3	0.000348914
513204034	PREDICTED: vacuolar protein sorting-associated protein 4A, partial	1	18.7	6	9	0.000259837	1	17.8	6	7	0.000228546	1	13.4	6	6	0.000210341	0.9999	8.6	3	2	8.09445e-05
57524857	dnaJ homolog subfamily A member 2	1	17.8	6	9	0.000259652	1	13.4	4	4	0.000138828	1	8.5	3	4	0.000142281
71896121	proteasome inhibitor PI31 subunit	1	14	3	5	0.0002581											0.9985	5.5	1	2	0.00014729
303304963	26S proteasome non-ATPase regulatory subunit 14	1	6.5	2	4	0.000256024	1	6.5	2	4	0.000331876	1	6.5	2	4	0.000319473	1	6.5	2	3	0.000298281
46048771	adenylate kinase isoenzyme 1	1	18	3	6	0.000255947	1	18	3	5	0.000271934	1	18	3	5	0.000285388	1	11.3	2	3	0.000196316
50744896	PREDICTED: SH3 domain-containing YSC84-like protein 1 isoform X3	1	11.1	4	5	0.000255414
363732447	PREDICTED: mitochondrial peptide methionine sulfoxide reductase isoform X3	1	18.7	3	4	0.000255108						1	13.5	2	2	0.00016506	0.997	5.2	1	1	9.81084e-05
45382201	dynactin subunit 2	1	14.7	4	8	0.000254951	1	6.5	2	4	0.000170319	1	8.5	2	3	0.000133656
50745031	PREDICTED: protein disulfide-isomerase A6 isoform 2	1	12.8	4	7	0.000254265
350537089	tropomyosin alpha-3 chain	1	16.1	5	9	0.000253905	1	19.8	6	8	0.000285031	1	23.8	7	10	0.000363556
513185002	PREDICTED: hepatocyte growth factor activator	1	11	5	8	0.000250904	1	16.1	7	26	0.000984168	1	23.7	11	25	0.000976671	1	29.8	14	38	0.00185416
57529883	actin-related protein 10	1	12.5	4	6	0.000249286	1	9.1	3	4	0.000204491	0.9999	6.2	2	3	0.000163918
60302740	pyruvate dehydrogenase E1 component subunit alpha, somatic form, mitochondrial precursor	1	15.5	6	9	0.00024884	1	29.3	11	20	0.00066867	1	20.3	8	12	0.000427196	1	37.3	17	30	0.00124403
363732285	PREDICTED: clavesin-2	1	14.7	4	6	0.000248433	1	9.5	2	3	0.000148665
477507250	latexin	1	10.9	2	3	0.000248257	1	10.9	2	3	0.000328476	1	10.9	2	2	0.000236849	0.998	5.4	1	1	0.000136009
363737892	PREDICTED: vacuolar protein sorting-associated protein 13C isoform X1	1	11	33	57	0.000247932	1	7	21	35	0.000187885	1	8.6	25	40	0.000229143	1	3.2	11	15	9.95701e-05
50736711	PREDICTED: gamma-soluble NSF attachment protein isoform X4	1	20.1	5	7	0.000247321	1	11.8	3	5	0.00020848						1	8.1	2	3	0.000146879
513211247	PREDICTED: AP-1 complex subunit beta-1 isoform X5	1	14.5	14	15	0.000246973	1	9.8	8	10	0.0002041	1	9.7	8	9	0.000201057
475808444	beta-lactamase-like protein 2	1	9.4	2	4	0.000245443
50732227	PREDICTED: xylulose kinase isoform X5	1	21.5	7	8	0.000243764	1	6.7	2	3	0.000111865	1	8.4	3	3	0.000114449	0.9985	3.4	1	2	8.99443e-05
45383213	mothers against decapentaplegic homolog 3	1	8.2	3	6	0.00024302
57530682	ras-related protein Rab-18	1	20.9	4	5	0.000242865	1	15.5	3	5	0.000292161	1	28.2	5	7	0.000439458	1	10.2	2	3	0.00022102
480540342	disintegrin and metalloproteinase domain-containing protein 21-like precursor	1	11.4	7	10	0.000241647	1	6.3	4	5	0.000149401	1	5.2	3	4	0.000125596	1	9.3	5	7	0.000259901
57529764	basic leucine zipper and W2 domain-containing protein 1	1	8.1	4	9	0.000240652	1	6.7	3	4	0.000136266	1	9.8	5	8	0.00027669
118098353	PREDICTED: clathrin heavy chain 1 isoform X2	1	8.7	16	24	0.000239572						1	4.4	7	12	0.00016997	1	6.5	11	15	0.000243785
56118978	glutamate--cysteine ligase regulatory subunit	1	12.2	3	4	0.000238919											0.9978	4.4	1	2	0.000166798
363736236	PREDICTED: low-density lipoprotein receptor-related protein 2 isoform X5	1	8.7	36	67	0.000238859	1	5.7	24	41	0.000179206	1	5.9	24	37	0.000166105	1	2.4	10	13	6.90151e-05
363743385	PREDICTED: LOW QUALITY PROTEIN: 26S proteasome non-ATPase regulatory subunit 11	1	12.2	5	10	0.000238265	1	7.6	3	3	8.62829e-05	1	6.9	3	3	8.98415e-05	1	8.8	4	5	0.000175449
118093146	PREDICTED: phospholysine phosphohistidine inorganic pyrophosphate phosphatase isoform X3	1	13.7	2	2	0.000238042						1	12.4	2	2	0.000304317	1	12.4	2	2	0.000387589
513188374	PREDICTED: feline leukemia virus subgroup C receptor-related protein 2 isoform X2	0.9999	4.5	2	2	0.000237538
71897173	STIP1 homology and U box-containing protein 1	1	21.3	5	8	0.000237507	1	11.1	3	4	0.000144997	1	6.7	2	2	7.67255e-05	0.9963	3.8	1	1	4.55017e-05
513241059	PREDICTED: citrate synthase, mitochondrial	1	11.4	4	5	0.000235354	1	11.4	4	5	0.000286009	1	17.2	6	10	0.000612546	1	11.4	4	11	0.000801269
118103279	PREDICTED: cartilage oligomeric matrix protein	1	11.7	6	11	0.000235328	1	10.5	6	11	0.000286119	1	18.4	13	20	0.000526726	1	21.4	12	24	0.000744204
50744706	PREDICTED: peptidase M20 domain-containing protein 2	1	9.6	4	4	0.000234955	1	8.4	3	4	0.000264339	0.9999	5.7	3	2	0.000138304	0.9999	6.2	2	2	0.000172985
71895883	T-complex protein 1 subunit eta	1	10.8	6	11	0.000234585	1	10.8	6	8	0.000215464	1	7.8	5	5	0.000133919	1	12.7	7	10	0.000326731
71895327	uncharacterized protein LOC422173	1	25.7	8	6	0.000233882	1	24.1	8	7	0.000327695	1	12.7	5	4	0.000199821	1	12.7	5	2	0.000122156
118085430	PREDICTED: tripartite motif-containing protein 15 isoform X1	1	15	4	6	0.000233725	0.9999	6.5	2	3	0.000150384	0.9999	6.2	2	3	0.000158601
45384212	lysozyme C precursor	0.999	19	2	3	0.000232058											1	23.8	3	7	0.000801004
313661460	exportin-1	1	9.3	8	14	0.000231763	1	9	8	11	0.000232237	1	6.6	5	6	0.00013087	1	3.6	3	3	7.54823e-05
167860152	ketosamine-3-kinase	1	15.5	3	3	0.000231362						0.9999	12.9	2	2	0.000192842
513204260	PREDICTED: inter-alpha-trypsin inhibitor heavy chain H3 isoform X2	1	11	9	11	0.000230188	1	8	7	8	0.000197661	1	13.6	13	15	0.000397945	1	6.8	6	8	0.000252191
71895363	dynactin subunit 3	1	13.5	2	4	0.000228253
45382279	hydroxymethylglutaryl-CoA synthase, cytoplasmic	1	10	4	7	0.000227906	1	7.1	4	4	0.000161376	1	4	2	3	0.000126431
118085608	PREDICTED: cyclin-Y isoform X2	1	10.1	2	6	0.000227673						1	8.3	2	4	0.000196666
45382795	Golgi apparatus protein 1 precursor	1	8.1	8	24	0.000227629	1	9.4	9	20	0.000235131	1	6.5	7	14	0.0001707	1	4.2	4	6	8.71211e-05
513211118	PREDICTED: dual specificity protein phosphatase 18 isoform X4	0.9999	9	2	3	0.000227417						1	9	2	3	0.000302954	0.998	3.9	1	1	0.000110066
363731544	PREDICTED: dynein heavy chain 8, axonemal	1	12.1	54	76	0.000225978	1	12.4	53	87	0.000322076	1	9.9	43	66	0.000255054	1	16.9	76	153	0.000697321
493796799	ADP-ribosylarginine hydrolase isoform 1	1	10.6	3	5	0.000223687						1	10.6	3	5	0.000289515	0.9979	2.7	1	3	0.0002104
71896779	ADP-ribosylation factor-like 6	1	13	2	3	0.000223475
513172282	PREDICTED: alpha-tocopherol transfer protein	1	12.3	3	4	0.000221974						0.999	8.3	2	2	0.000155384
60302834	protein Niban	1	12.6	8	14	0.000220296	1	4.5	3	6	0.000118518	1	2.6	2	3	5.98771e-05	1	5.7	4	5	0.000117781
57529874	26S protease regulatory subunit S10B	1	22.6	7	8	0.000220196						1	19.3	6	8	0.00027761
45384070	neurocalcin-delta	1	20.7	4	5	0.000220051	1	20.7	4	4	0.000220847	1	14.5	3	4	0.000233444
312283582	protein disulfide-isomerase precursor	1	13.4	6	10	0.00021987	1	8.2	4	7	0.000192111
513236460	PREDICTED: eukaryotic translation initiation factor 3 subunit K-like, partial	1	9.4	2	3	0.000219722	1	9.4	2	4	0.000345853
45383532	programmed cell death protein 4	1	8.8	4	8	0.000217802	1	6.9	3	3	0.00010291
50746471	PREDICTED: ectonucleotide pyrophosphatase/phosphodiesterase family member 6	1	16.4	5	6	0.000217692	1	12.8	5	7	0.000315879	1	9.4	4	7	0.000336134	1	5.7	2	3	0.000170655
45383179	dihydropyrimidinase-related protein 1	1	13.5	7	8	0.000216873	1	13.6	7	7	0.000241075	1	8.7	5	3	0.000106468	0.999	7.2	4	2	8.70535e-05
226437575	NADH dehydrogenase [ubiquinone] iron-sulfur protein 3, mitochondrial	1	16.7	3	5	0.00021665	1	21	4	8	0.000412797	1	21	4	4	0.000218633	1	30.7	9	16	0.00101923
45382075	protein-glutamine gamma-glutamyltransferase 2	1	12.3	7	10	0.000216284						0.991	2.3	2	1	2.85622e-05	0.9984	1.3	1	3	0.00010131
513166523	PREDICTED: LOW QUALITY PROTEIN: teneurin-4 isoform X6	1	9	21	32	0.000216225	1	3.5	9	13	0.000107896	1	5.3	14	20	0.00017179	1	1.4	3	4	4.0675e-05
118096785	PREDICTED: plasma membrane calcium-transporting ATPase 2 isoform 1	1	11.1	12	17	0.000215942	1	3.6	3	6	9.15234e-05	1	5.6	6	10	0.000162882	1	2	2	4	7.51135e-05
71894915	ras-related protein Rab-22A	1	20.6	3	4	0.000214485	1	12.9	2	3	0.000189924	1	12.9	2	2	0.000131245
475808006	charged multivesicular body protein 5	1	16	3	3	0.000214259
513215133	PREDICTED: caspase-1 isoform X1	1	18.8	6	8	0.000213631	1	5.3	2	3	9.42502e-05	1	11.5	4	6	0.000197498	1	5.4	2	2	7.61473e-05
513191632	PREDICTED: prominin-1-A isoform X1	1	8.1	5	7	0.000211034	1	4.9	3	4	0.00015058	1	4.9	3	5	0.000195654	1	4.9	3	4	0.000181955
256419027	eukaryotic translation initiation factor 3 subunit I	1	15.7	4	5	0.000210673											1	8.6	2	2	0.000121052
513222045	PREDICTED: ATP-sensitive inward rectifier potassium channel 1	1	9.2	4	4	0.00021024	0.9999	4	2	2	0.000123269
363728520	PREDICTED: protein CREG1	1	10.4	2	2	0.000210212											0.9984	6.2	1	1	0.000174874
57524990	histidyl-tRNA synthetase, cytoplasmic	1	12	7	11	0.000209825	1	9.4	5	8	0.000187222	1	10.4	5	8	0.000203914	1	7.8	4	6	0.000184318
49169791	hemoglobin subunit beta	1	15.6	2	3	0.000209744	1	21.8	3	9	0.000816331	1	63.3	10	30	0.00279907	1	21.8	3	17	0.00191828
50755469	PREDICTED: cAMP-dependent protein kinase type I-beta regulatory subunit isoform X3	1	8.4	3	7	0.00020805
513227588	PREDICTED: homer protein homolog 3 isoform X4	1	8.8	6	12	0.000207875	1	6.4	4	7	0.000146376	1	6.8	5	9	0.000193771	1	3.6	3	5	0.000126954
113206088	protein kinase C and casein kinase substrate in neurons 3	1	11	4	9	0.000207508	1	8.2	3	5	0.00014673	1	5.7	2	4	0.000119744	0.9981	3.2	1	1	3.51561e-05
513167719	PREDICTED: isopentenyl-diphosphate Delta-isomerase 1 isoform X2	1	12.8	2	4	0.000207323	0.9999	9.3	2	2	0.000127235
363731096	PREDICTED: pyrroline-5-carboxylate reductase 3 isoform X2	1	11.1	2	3	0.000207134	1	18.1	4	5	0.000393787	1	18.1	4	5	0.000434925	0.9986	5.2	1	2	0.000196625
377520154	amylase, alpha 2A; pancreatic precursor	1	7.8	3	6	0.000206572	1	8.6	3	6	0.000255	1	24.8	9	12	0.000545255	1	14.5	6	7	0.00036488
363731890	PREDICTED: LOW QUALITY PROTEIN: geranylgeranyl pyrophosphate synthase	1	13.4	3	4	0.000205939											0.9952	3	1	1	7.89123e-05
309243080	V-type proton ATPase 116 kDa subunit a isoform 4	1	5.1	4	8	0.000205912	1	3.1	2	3	9.13985e-05						1	3.1	2	5	0.000186124
363739771	PREDICTED: protein rogdi homolog isoform X3	1	8	3	4	0.000205804	0.9999	8	3	2	0.000136916	0.9924	6.6	2	1	7.23508e-05	0.9951	5	1	2	0.000160092
513206295	PREDICTED: methionine adenosyltransferase 2 subunit beta isoform X3	1	7.4	2	4	0.000204508	1	7.4	2	3	0.00020258	1	7.4	2	3	0.000203992	0.9941	3.6	1	2	0.000163289
513161465	PREDICTED: glycogen synthase kinase-3 beta isoform X5	1	14	4	6	0.000203791	1	10	3	5	0.000216257
363740667	PREDICTED: galactokinase isoform X4	1	6.2	2	4	0.000203227	1	13.1	4	5	0.000318306	1	13.1	4	6	0.000414808	0.9971	2.8	1	1	7.61942e-05
57530433	fumarate hydratase, mitochondrial	1	9.7	4	6	0.000202665	1	5.1	2	4	0.000166347	0.9999	5.1	2	4	0.000177431	1	7.9	3	5	0.00025078
513224225	PREDICTED: tubulin alpha-1C chain isoform X2	1	44.2	18	5	0.000202607	1	38.9	17	3	0.000152765						0.9998	39.6	17	2	0.000128585
513200367	PREDICTED: COMM domain-containing protein 2 isoform X3	0.9998	9.8	2	2	0.000202292						0.9999	9.8	2	2	0.000245798
50732363	PREDICTED: enkurin isoformX2	1	16.6	4	6	0.000202211	1	35.6	10	12	0.00050814
513223355	PREDICTED: phosphomevalonate kinase isoform X2	1	10.9	2	3	0.00020134
513199803	PREDICTED: probable phospholipid-transporting ATPase IF isoform X8	1	9.6	8	13	0.000201268
50753561	PREDICTED: V-type proton ATPase subunit d 1 isoform X2	1	19	3	5	0.00020121	1	19	3	5	0.0002504	1	14.3	2	3	0.000165112	0.9996	11.3	2	2	0.000119565
513173803	PREDICTED: uncharacterized protein LOC769368 isoform X2	1	7.2	4	7	0.000201202
195539501	inter-alpha-trypsin inhibitor heavy chain H2 precursor	1	9.9	8	13	0.000200949	1	5.6	5	7	0.000131205	1	15	13	27	0.000531217	1	20.5	16	39	0.000916714
118093479	PREDICTED: alpha-aspartyl dipeptidase	1	11.9	2	3	0.000200632	1	11.9	2	3	0.000242543	1	16	3	5	0.000452674	0.9984	5.7	1	1	9.83667e-05
497815200	septin-5	1	10.3	3	6	0.000200559	0.999	4.9	2	2	8.05141e-05
86129490	low molecular weight phosphotyrosine protein phosphatase	1	24.1	3	3	0.000199612	1	24.1	3	3	0.000245661	1	24.1	3	5	0.000436782	0.9937	5.7	1	2	0.000192574
45382681	sodium/potassium-transporting ATPase subunit alpha-3	1	13	11	13	0.000199233	0.9999	13.1	12	5	8.8983e-05
513195734	PREDICTED: carboxy-terminal domain RNA polymerase II polypeptide A small phosphatase 1	0.9909	8.9	2	2	0.000199231	0.9914	8.9	2	1	0.0001153
513220176	PREDICTED: F-box only protein 6	1	11.5	3	6	0.000199216	1	6.9	2	2	7.84972e-05						0.996	4.6	1	1	5.00311e-05
513205154	PREDICTED: cytochrome b-c1 complex subunit 1, mitochondrial isoform X2	1	12.4	6	7	0.000198842	1	12.8	6	9	0.00030246	1	12	6	9	0.000315688	1	20.5	11	16	0.000677718
71894773	protein flightless-1 homolog	1	5.5	6	15	0.000198398	1	4.3	5	14	0.000227337	1	2.3	3	10	0.000171517	1	3.6	3	8	0.000162872
114326240	contactin-associated protein-like 5 precursor	1	7.8	8	13	0.000198333	1	3.4	4	6	0.00010742	1	6.4	6	7	0.000131242	1	3.1	3	4	8.62627e-05
513226170	PREDICTED: phosphatidylinositol 5-phosphate 4-kinase type-2 beta isoform X2	0.9995	10	3	7	0.000197483	0.9968	5.7	2	3	0.0001082	0.998	10	3	1	3.49037e-05
71897053	flotillin-2	1	21.5	6	7	0.000196623	1	13.3	4	5	0.000177282	1	18.5	4	6	0.000218768	0.9976	4.2	1	1	4.36436e-05
118082329	PREDICTED: ras-related protein Rab-21	1	17.7	3	4	0.000195641	1	17.3	3	5	0.000295396	0.9936	10	2	1	6.36617e-05
513232444	PREDICTED: sushi, von Willebrand factor type A, EGF and pentraxin domain-containing protein 1	1	6.7	19	28	0.000195466	1	2.2	7	11	9.31235e-05	1	4.6	14	20	0.00017965	1	1.4	4	5	5.29954e-05
50732423	PREDICTED: protein FAM188A	1	8.8	3	4	0.00019543
71895523	TLD domain-containing protein KIAA1609 homolog	1	9.6	4	7	0.000195101
313747503	phytanoyl-CoA hydroxylase-interacting protein-like	1	9.8	4	5	0.000194969	1	5.6	2	4	0.000191924						0.9986	3.2	1	1	5.67744e-05
70608116	core-binding factor subunit beta	1	12.6	2	4	0.000194768
363730779	PREDICTED: acyl-protein thioesterase 1 isoform X1	0.9986	9.5	2	2	0.00019383	0.9999	9.5	2	3	0.000388154	0.9994	9.5	2	2	0.000258829	0.9999	10	2	3	0.000491604
71897227	seryl-tRNA synthetase, cytoplasmic	1	20	7	8	0.000193583
280967450	ras-related protein Rab-27A	1	12.7	5	4	0.000193581	0.9922	3.6	3	1	5.88347e-05	0.9934	10	3	2	0.000126498	0.9988	10	4	2	0.000150846
513226943	PREDICTED: mucin-16 isoform X1	1	14	9	11	0.000193441	1	13.9	10	11	0.00023245	1	16.8	14	15	0.000336316	1	16.4	13	13	0.000329245
513222078	PREDICTED: suppressor of tumorigenicity 14 protein homolog isoform X13	1	10.5	6	12	0.000193298	1	10.3	6	7	0.000137072	1	11.2	7	12	0.00024242	1	8.3	5	6	0.00014593
513204349	PREDICTED: MAP kinase-activated protein kinase 3 isoform X3	1	12.7	5	7	0.000193285	1	7.1	3	3	0.000105491	1	3.5	2	2	7.12261e-05
119331076	xaa-Pro dipeptidase	1	8.2	4	6	0.00019302	1	15.7	8	11	0.000454412	1	15.7	8	10	0.000428135	1	14.1	7	9	0.000436975
118085804	PREDICTED: pituitary tumor-transforming gene 1 protein-interacting protein	1	15.3	2	2	0.000191389											0.9965	7.1	1	1	0.000155924
45384454	cation-independent mannose-6-phosphate receptor precursor	1	10	20	30	0.000191049	1	5.1	11	12	9.31009e-05	1	8	16	21	0.000171296	1	3.6	8	8	7.61711e-05
226823289	leucine-rich repeat-containing protein 16A	1	9.1	9	19	0.00019038	1	3.1	4	7	8.74693e-05	1	5.4	6	9	0.000117088	0.9986	0.8	1	1	1.48728e-05
57525333	26S protease regulatory subunit 7	1	18.7	8	9	0.000189892	1	13.4	5	6	0.000155033	1	8.1	3	3	7.98054e-05	0.9986	2.5	1	1	3.08895e-05
513165367	PREDICTED: probable 8-oxo-dGTP diphosphatase NUDT15 isoform X3	1	13	2	3	0.000189801
513191400	PREDICTED: insulin-degrading enzyme isoform X5	1	8.7	8	14	0.000189692	1	3.5	3	4	6.62881e-05	1	4.4	4	6	0.000102917	1	4.4	3	5	9.79349e-05
513211809	PREDICTED: chloride intracellular channel protein 3 isoform X2	1	8.5	2	4	0.00018948	1	12.3	3	4	0.000227771	0.9999	7.5	2	3	0.000178978	1	7.5	2	3	0.000222667
363733336	PREDICTED: ADP-ribose pyrophosphatase, mitochondrial isoform X4	1	10.4	3	6	0.000189016						1	7	2	2	7.89045e-05	1	6.7	2	3	0.000135411
61098312	tubulin-specific chaperone D	1	5.5	5	12	0.000188951	1	3.4	3	6	0.000122309	1	3.1	3	6	0.000124591	0.9983	1.3	1	1	2.36638e-05
45384072	target of Myb protein 1	1	9.9	3	6	0.00018855
56118964	sialic acid synthase	1	15	3	5	0.000188046	1	12.8	3	4	0.00018869	1	7.8	2	3	0.000148478
50760791	PREDICTED: interferon-induced 35 kDa protein	1	15.1	4	7	0.000187102	1	13.3	4	6	0.000194955	1	13.8	4	7	0.000242801	0.9983	2.1	1	1	3.82568e-05
119331164	serine/threonine-protein phosphatase 6 catalytic subunit	1	10.2	3	5	0.000186694	1	10.5	3	3	0.000133579	1	7.2	2	3	0.000146268
61098428	syntaxin-7	1	11.2	2	3	0.000185989	0.9995	10.1	2	2	0.000151697
513164389	PREDICTED: septin-10 isoform X1	1	9.8	5	6	0.000185042	1	10	5	3	0.00011603
513201000	PREDICTED: dnaJ homolog subfamily A member 4, partial	1	9.3	3	6	0.000184896	1	14.6	5	5	0.000201052	1	14.4	5	5	0.00019722	0.9903	2	1	1	4.6927e-05
50730001	PREDICTED: radial spoke head 1 homolog	1	8.6	2	4	0.000184522	1	14.2	4	10	0.000548416	1	7.7	2	4	0.000234252	1	22.8	7	17	0.00114656
513197365	PREDICTED: epithelial chloride channel protein-like	1	6.4	5	8	0.000183989	1	6.2	5	7	0.000197528	1	5.3	4	4	0.000119337	1	2.7	2	2	6.76709e-05
55741618	acetoacetyl-CoA synthetase	1	4.2	3	8	0.00018325	1	3	2	5	0.000139406	1	3	2	4	0.000118104	0.9965	1.5	1	2	7.09014e-05
50751414	PREDICTED: dnaJ homolog subfamily B member 4 isoformX2	1	6.5	2	6	0.000182829
45383117	endophilin-A2	1	11.2	3	6	0.0001822	1	6.5	2	5	0.000180717	1	6.5	2	4	0.000151962
513221375	PREDICTED: protein tyrosine phosphatase type IVA 2 isoformX1	1	15.5	2	3	0.000181737						1	22.8	4	5	0.000393992	1	10.6	2	4	0.000362404
403048744	trafficking protein particle complex subunit 5	1	13.8	3	3	0.000180769	1	10.1	2	3	0.000221872
513228465	PREDICTED: spermatid-specific manchette-related protein 1 isoform X3	1	70	17	4	0.000180742	0.9995	72.8	17	3	0.000158306	0.9953	61.5	16	1	5.42591e-05	0.999	66.9	19	1	6.53733e-05
513200906	PREDICTED: chondroitin sulfate proteoglycan 4 isoform X4	1	6.7	12	19	0.000179727	1	2.4	5	7	8.03916e-05	0.9999	1.2	2	3	3.49743e-05	0.9985	0.5	1	3	4.01681e-05
60302792	RAP2C, member of RAS oncogene family	0.9993	20.3	4	2	0.000179335	0.9982	19.6	3	1	0.00010519
60302724	ras homolog family member G	1	22.5	3	2	0.00017807
363737325	PREDICTED: xyloside xylosyltransferase 1	1	6.8	2	3	0.000177902
513213169	PREDICTED: olfactomedin-like 2A	1	7.4	4	9	0.000177205	1	7.7	5	6	0.000142936	1	8.3	4	6	0.000150321	0.9986	1.3	1	3	9.26722e-05
356460917	40S ribosomal protein S8	1	14.4	3	3	0.0001771
513222310	PREDICTED: cell adhesion molecule 1 isoform X10	0.9998	4.4	2	4	0.000176864	1	4.4	2	2	0.000111486
313760709	exportin-T	1	5.1	4	8	0.000176276						1	3.7	3	5	0.000157302	0.9937	1.4	1	1	3.45584e-05
513162756	PREDICTED: ATP synthase subunit O, mitochondrial isoform 2	1	10	2	4	0.000175774	1	14.5	3	5	0.000278088	1	10	2	3	0.000171692	1	22.1	5	7	0.00050981
71896943	decorin precursor	1	9.8	3	5	0.000175712						1	12.9	4	9	0.000405184	1	12.9	4	13	0.000678042
513180122	PREDICTED: xaa-Pro aminopeptidase 2 isoform X5	1	4.1	3	6	0.000175581						1	10.4	6	8	0.000304431	1	5.4	4	4	0.000179895
478621124	F-box/LRR-repeat protein 8	1	7.9	3	3	0.000174619
513228639	PREDICTED: uncharacterized protein LOC100859308 isoform X2	1	15.3	2	3	0.000172675						0.9999	15.3	2	2	0.000156639
50759890	PREDICTED: PITH domain-containing protein 1 isoform X2	1	12.6	2	3	0.000172432
513168069	PREDICTED: COMM domain-containing protein 3	1	16.5	2	2	0.00017218
363739909	PREDICTED: phosphatidylinositol 4-kinase alpha isoform X2	1	10.1	17	25	0.000172174	1	4.2	7	9	7.58734e-05	1	7.7	13	18	0.000161651	1	2.3	4	6	6.35942e-05
363744132	PREDICTED: polyadenylate-binding protein-interacting protein 1 isoform X1	0.9918	4.8	2	3	0.000170768	0.9931	4.8	2	2	0.000136387	0.9937	4.8	2	2	0.000134038
124249428	vesicle-associated membrane protein-associated protein A	1	18.5	2	2	0.00017073						0.9999	18.5	2	3	0.000329241	0.9967	9.3	1	1	0.000139615
50756627	PREDICTED: rhabdoid tumor deletion region protein 1 isoform X3	1	14.1	3	4	0.000170362	1	15.3	5	5	0.000259488						1	21.2	6	10	0.000623079
50751150	PREDICTED: calcyclin-binding protein	1	14	3	5	0.000168911	1	14.9	3	6	0.000245994	0.9999	12.2	2	5	0.000212013	0.9986	5.9	1	3	0.000152708
57529689	ubiquitin carboxyl-terminal hydrolase isozyme L5	1	11.1	3	3	0.000168365	1	6.7	2	2	0.000138277	1	14.1	4	5	0.000374777	0.9986	3.7	1	1	8.41742e-05
363740561	PREDICTED: adenylate kinase 8 isoform X4	1	13	5	6	0.000168212	1	13	5	9	0.000309771	1	13	5	7	0.000256205	1	20.8	9	19	0.000792707
513192155	PREDICTED: thioredoxin-dependent peroxide reductase, mitochondrial isoform X5	1	11.2	3	3	0.000167527	1	11.2	3	3	0.000203253	1	14.1	3	5	0.000352505	1	9.8	2	3	0.000242714
118095731	PREDICTED: guanine nucleotide-binding protein subunit beta-5 isoform X2	1	8.8	2	4	0.000167437	1	8.8	2	3	0.00015234
118083913	PREDICTED: probable ubiquitin carboxyl-terminal hydrolase FAF-X isoformX2	1	7.1	18	26	0.000167274	1	4.8	12	19	0.000147527	1	4.7	12	17	0.000139652	1	2.3	6	9	8.51707e-05
513216075	PREDICTED: serine/threonine-protein kinase TAO1 isoform X3	0.9998	4	4	12	0.000166857						0.9986	4	4	6	0.00010638
444909160	NAD-dependent protein deacylase sirtuin-5, mitochondrial	1	7.8	2	3	0.000166246
433282973	complement factor I precursor	1	8.2	4	7	0.000165905	1	17.8	9	14	0.00039829	1	11.6	6	7	0.000207547	1	12.4	6	11	0.000375839
118099333	PREDICTED: netrin-G2 isoform X5	1	9.7	4	6	0.000164698
363743735	PREDICTED: perilipin-3-like isoform X1	1	7.2	2	5	0.00016446	1	8.4	3	4	0.000157862
513204730	PREDICTED: IQ domain-containing protein F5-like isoform X1	0.9983	14.4	2	2	0.000164148	1	14.4	2	3	0.000314213
118091498	PREDICTED: COMM domain-containing protein 9 isoform X2	1	14	2	3	0.000163821	1	14	2	5	0.000332157
118405190	coatomer subunit delta	1	8.6	4	7	0.000163738	1	6.9	3	5	0.00014976	1	8.6	4	7	0.000212431
381342488	diphosphoinositol polyphosphate phosphohydrolase 1	1	13	2	2	0.000163571
148238207	protein FAM3C	0.9999	8.8	2	3	0.000163237						1	8.8	2	3	0.00020656	0.9958	3.5	1	1	8.37377e-05
363736710	PREDICTED: kynurenine--oxoglutarate transaminase 3 isoform X15	1	9.9	4	5	0.000163112	1	9.5	4	5	0.000206961	1	10.2	4	4	0.000175717
61098444	clathrin coat assembly protein AP180	1	4.8	3	5	0.00016236
57525300	T-complex protein 1 subunit zeta	1	9.1	5	7	0.000162127	1	9.8	5	7	0.000205169	1	10	5	7	0.000217392	1	3.2	2	2	7.02949e-05
118085690	PREDICTED: plexin domain-containing protein 2	1	7	3	5	0.000161968						1	7	3	5	0.00021477	0.9986	1.5	1	2	9.7174e-05
45382285	folate receptor alpha precursor	0.9999	9.9	2	3	0.000161241
50355952	casein kinase II subunit alpha	1	11.3	3	4	0.000161082	1	9.2	3	3	0.000143985	0.9912	6.1	2	1	5.26683e-05
57530626	60S ribosomal protein L7	1	8.5	2	4	0.000159602											0.9983	4.1	1	1	5.78067e-05
45383468	coagulation factor IX precursor	1	4.7	2	5	0.000159452	1	7.4	3	6	0.000228152	1	7.4	3	12	0.00046851	1	9.8	4	11	0.000528584
513210408	PREDICTED: mevalonate kinase isoform X1	1	10.1	2	3	0.000159247											0.9957	4.9	1	1	8.24691e-05
475808827	l-isoaspartyl protein carboxyl methyltransferase, like isoform 1 precursor	1	11	2	3	0.000158828	1	14.3	3	6	0.000367463	1	18.4	4	5	0.000323044	0.9986	4.1	1	3	0.000221543
513215790	PREDICTED: kinesin family member 12 isoform X4	1	7.4	4	5	0.000158749						1	3.1	2	2	8.24236e-05
86129516	bifunctional protein NCOAT	1	3.8	2	6	0.000158652	1	3.8	2	3	0.000100598
513183373	PREDICTED: ubiquitin-like modifier activating enzyme 6 isoform X2	1	7.1	7	10	0.000157268						1	3.8	4	4	8.22944e-05
57530288	prolyl endopeptidase	1	11.3	6	9	0.000156724	1	4.5	2	4	8.73302e-05
513234950	PREDICTED: uncharacterized coiled-coil domain-containing protein KIAA1984-like	1	11.4	6	7	0.000155801	1	21.2	10	15	0.000411323	1	6.2	3	5	0.000146978	1	19.8	9	12	0.000388122
50740215	PREDICTED: BRO1 domain-containing protein BROX isoform X4	1	8.5	3	4	0.000155711	1	8.5	3	3	0.000137358	1	8.5	3	4	0.000198416	0.9985	2.7	1	1	6.2299e-05
513160705	PREDICTED: RIB43A domain with coiled-coils 2	1	10.4	5	7	0.000155343	1	14.4	8	11	0.000285091
57525076	phosphoribosyl pyrophosphate synthase-associated protein 2	1	6.2	2	4	0.00015509	1	9.8	3	5	0.000238906	1	12.7	4	5	0.000253648
513195217	PREDICTED: inactive dipeptidyl peptidase 10 isoform X5	1	6	4	9	0.000154727						1	2.9	2	2	4.66898e-05
513233697	PREDICTED: soluble scavenger receptor cysteine-rich domain-containing protein SSC5D-like isoform X1	1	12.8	3	2	0.000154593	1	22	4	6	0.000535568	1	17.9	3	5	0.000495555
513196801	PREDICTED: myocilin	1	8.5	3	5	0.000153288	1	15.1	6	10	0.000360393	1	20.9	9	13	0.000512474	1	17.3	7	11	0.000485428
45383540	protein enabled homolog	1	4.3	3	5	0.000152002	0.9999	2.8	2	2	6.99097e-05	1	2.8	2	3	0.000123352
237858639	neurofascin isoform 3 precursor	1	4.5	5	10	0.000151054	1	3.8	4	6	0.000114873	1	2.9	3	6	0.000112928	1	1.9	2	2	4.72089e-05
50731811	PREDICTED: V-type proton ATPase subunit C 1 isoform X3	1	7.6	4	6	0.000150312	0.9971	3.9	2	2	6.11662e-05	1	8.4	4	5	0.000157995
363732730	PREDICTED: lys-63-specific deubiquitinase BRCC36 isoform 1	0.9998	11.5	2	2	0.000150236	0.9967	13	2	2	0.000186432	0.9996	13	2	3	0.000311003
513183813	PREDICTED: serine/threonine-protein phosphatase 2B catalytic subunit alpha isoform isoform X4	0.9913	4.3	2	4	0.000149757						0.9937	4.3	2	1	4.77737e-05	1	4	2	3	0.000159624
347800736	serine-threonine kinase receptor-associated protein	1	12	3	4	0.000149072						1	10.3	2	4	0.000193084
50729098	PREDICTED: N-acylneuraminate cytidylyltransferase isoform X2	1	11.4	4	6	0.000148538	1	4.8	2	4	0.000124679	1	8.3	2	3	9.34903e-05	0.9981	3.4	1	2	7.59145e-05
50732203	PREDICTED: serine/threonine-protein kinase OSR1	1	9.4	4	5	0.000148297
71895529	arrestin domain-containing protein 1	1	6.4	2	3	0.000147574	1	6.4	2	4	0.000250096
513165326	PREDICTED: carboxypeptidase B2	1	8.3	4	4	0.000147168	1	29	11	15	0.000677236	1	23.8	10	16	0.000767843	1	20.9	9	20	0.00112719
61097999	saccharopine dehydrogenase-like oxidoreductase	1	8.8	3	4	0.000145001	1	10.8	4	4	0.000182197						1	13.4	5	7	0.000394729
148238231	vacuolar protein sorting-associated protein 4B	1	11.4	4	5	0.000143697	1	11	4	7	0.000232031	1	13.5	4	3	0.000107056	1	10.5	4	5	0.000201397
46048870	angiopoietin-2	1	7.9	3	4	0.000143679
513185374	PREDICTED: uncharacterized protein LOC422928 isoform X5	1	7.1	2	3	0.00014254	1	23	7	13	0.000747313						0.9986	3.9	1	1	7.08397e-05
363743351	PREDICTED: 26S protease regulatory subunit 8 isoform X3	1	10.7	4	6	0.000142309	1	6.1	3	5	0.000157555
57530543	7-methylguanosine phosphate-specific 5'-nucleotidase	1	13.1	3	3	0.00014215						0.9985	7.3	3	2	0.000121956
401461807	TOM1-like protein 2	1	7.5	4	4	0.000141552
50755635	PREDICTED: tektin-4	1	17.3	7	7	0.000141527	1	22.3	8	13	0.000331159	1	34.6	12	15	0.000386315	1	47.7	21	47	0.00139769
157785684	malignant T-cell-amplified sequence 1	0.9999	11.6	2	2	0.000141372
513180552	PREDICTED: glypican-4	1	6.6	3	4	0.000139112
71895033	AP-3 complex subunit mu-1	0.9999	5.3	2	3	0.000139011
52694650	cell surface glycoprotein MUC18 precursor	1	5.4	4	6	0.000138662	1	3.7	3	3	8.38989e-05
57525053	COP9 signalosome complex subunit 3	1	5.7	2	3	0.00013852						1	5.7	2	3	0.000194614
71895073	1,2-dihydroxy-3-keto-5-methylthiopentene dioxygenase	1	11.1	2	3	0.000137389	0.9995	11.1	2	2	0.000114138	0.9996	12.2	2	3	0.000167869
60302842	26S proteasome non-ATPase regulatory subunit 1	1	8.4	6	8	0.00013705	1	2.4	2	3	6.74991e-05	1	7	5	9	0.00020878	1	4.2	3	4	0.000112307
52138701	cofilin-2	1	15.7	3	3	0.000136392	0.9998	11.4	2	2	0.000111083	0.991	9	2	1	5.56448e-05	0.9977	4.8	1	2	0.000133951
50752703	PREDICTED: sorbitol dehydrogenase	1	7.3	2	3	0.000135945						1	7.3	2	3	0.00016011	1	7.3	2	2	0.000122408
118089366	PREDICTED: ras-related protein Rab-9B isoformX1	0.9915	10.9	4	2	0.000135651	0.9925	10.9	3	2	0.000167029	0.9937	5.5	3	2	0.000183782
71895111	BRISC complex subunit Abro1	1	9.5	3	3	0.00013561
513236411	PREDICTED: AMP deaminase 2-like, partial	1	4.4	3	4	0.000134565						1	4.6	3	3	0.000135537
45383223	ubiquitin carboxyl-terminal hydrolase 7	1	8.6	8	12	0.000134286	1	3.5	5	8	0.000109693	1	3.2	4	5	7.16742e-05	1	3.5	4	7	0.000116352
45382603	hepatocyte growth factor-like protein precursor	1	11.8	6	7	0.000134178	1	8.8	4	5	0.000113338	1	13.2	7	13	0.000303735	1	15.2	8	13	0.000350792
60302790	integral membrane protein 2A	1	11.6	2	3	0.000134075
513178865	PREDICTED: UMP-CMP kinase 2, mitochondrial	1	8.7	3	4	0.000133584						1	10.1	3	3	0.000125216
363743522	PREDICTED: vacuolar protein-sorting-associated protein 25 isoform X1	1	12.1	2	2	0.00013355						0.9999	12.1	2	2	0.000173376
513183863	PREDICTED: radial spoke head protein 4 homolog A	1	9.7	4	4	0.000133244	1	8.8	4	9	0.000386696	0.9999	4.5	2	2	8.91223e-05	1	20.9	10	25	0.00135133
45384222	heat shock protein beta-1	1	17.6	2	2	0.00013285
50736221	PREDICTED: golgi-associated plant pathogenesis-related protein 1 isoform X2	1	16.9	2	2	0.000132737	0.9978	16.9	2	2	0.000165205	1	16.9	2	3	0.000253724	1	16.9	2	4	0.000443774
45384004	bifunctional purine biosynthesis protein PURH	1	4.2	2	6	0.000132555
57525011	S-phase kinase-associated protein 1	1	15.3	2	2	0.000132331
513207910	PREDICTED: lysosomal alpha-glucosidase isoform X1	1	3.3	3	5	0.000131779	1	5.7	5	8	0.000255711	1	5.6	5	7	0.000250964	1	5.6	5	9	0.000365788
226958424	protein kinase C and casein kinase substrate in neurons protein 2 isoform 1	1	6.2	3	5	0.000131516	1	4.9	2	3	9.7979e-05	1	4.9	2	3	0.000101273	1	6.7	3	4	0.000162157
50732786	PREDICTED: glycerol-3-phosphate dehydrogenase 1-like isoform X2	1	16.1	6	4	0.000131052						1	13.3	5	3	0.000126756	0.999	6.4	3	1	5.09538e-05
60302698	serine/threonine-protein kinase TAO3	1	7.7	6	9	0.000131033	1	6	5	10	0.000185206	0.9989	4.9	4	1	1.89172e-05
45383940	beta-1,4-galactosyltransferase 1	1	5.5	2	3	0.000130992
479277984	isoamyl acetate-hydrolyzing esterase 1 homolog	1	10.8	2	2	0.000130278
61098432	dnaJ homolog subfamily A member 1	1	12.3	3	4	0.000129892	1	9.1	2	2	8.28006e-05	1	6.5	2	2	8.27417e-05
513199908	PREDICTED: leucine-rich repeat-containing protein 34 isoform X8	1	4.8	3	3	0.000129835						1	4.8	2	2	0.000112796	1	12.4	5	6	0.000381109
118084933	PREDICTED: NHL repeat-containing protein 3	1	5.6	2	4	0.000129108	1	5.6	2	2	8.00215e-05	0.9999	5.6	2	2	8.62291e-05	0.991	2.4	1	1	4.86236e-05
363738588	PREDICTED: aminoacylase-1 isoformX1	1	7.8	2	4	0.000128698	1	9.2	3	3	0.000118528	1	11.8	3	4	0.000164537	1	6.6	2	3	0.00014965
57525182	26S proteasome non-ATPase regulatory subunit 9	1	13.5	2	2	0.000128291						1	13.5	2	2	0.000184863
118103170	PREDICTED: UBX domain-containing protein 6 isoformX1	0.9999	6.2	2	4	0.000128236	1	6.2	2	4	0.00016008	1	6.2	2	2	8.01234e-05	0.996	2.8	1	2	9.37712e-05
313760671	ras suppressor protein 1	0.9918	6.9	2	2	0.00012815	0.9937	6.9	2	1	7.95411e-05	0.9997	6.9	2	2	0.000163131
45384206	lysosome-associated membrane glycoprotein 1 precursor	1	5.1	2	2	0.000128143
46195822	disintegrin and metalloproteinase domain-containing protein 20	1	8.5	4	5	0.000127927	1	3.1	2	2	6.31744e-05	1	4	2	2	6.54052e-05
60302748	GTPase NRas precursor	0.9996	38.1	10	2	0.000126892	0.9995	37.6	8	2	0.000155176	0.9994	38.1	10	2	0.000162156	0.9999	38.1	9	9	0.000861087
513198346	PREDICTED: inaD-like protein isoform X2	1	6.5	9	16	0.000126408	1	2	3	7	6.81037e-05	0.9998	1.5	2	2	2.01155e-05	0.9973	0.9	1	1	1.18162e-05
57529797	long-chain specific acyl-CoA dehydrogenase, mitochondrial	1	7.7	3	4	0.000126404	1	21.6	8	13	0.000521872	1	24.6	10	16	0.000672395	1	23.4	9	20	0.000952802
50748830	PREDICTED: protein phosphatase 1A isoform X5	1	16.8	5	4	0.000126228	0.998	9.2	3	1	3.9874e-05
513175061	PREDICTED: echinoderm microtubule associated protein like 4 isoform X2	1	4.4	4	7	0.000125952	1	1.9	2	4	8.37427e-05	1	4.1	4	6	0.000134017
84619522	aldehyde oxidase	1	6.6	7	11	0.000125623	1	2.6	3	4	5.56542e-05	1	2.6	3	4	5.89904e-05	1	2.2	2	3	5.173e-05
52138659	guanine nucleotide-binding protein subunit beta-2-like 1	1	10.1	3	3	0.000124403	1	11.7	3	4	0.000202589	1	16.1	5	6	0.000326006	1	21.1	6	10	0.000609872
71897269	isocitrate dehydrogenase [NAD] subunit beta, mitochondrial	1	8.1	3	3	0.000123009	1	6.5	2	2	0.000104695						1	14.3	5	12	0.000832294
513212076	PREDICTED: family with sequence similarity 129, member B, partial	1	8	6	8	0.000122051						1	3.4	2	3	5.76336e-05
513216913	PREDICTED: tektin-1 isoform X5	1	8	3	4	0.00012119	1	16.2	7	10	0.000374036	1	18.4	7	9	0.000354147	1	26.9	11	27	0.00117249
57529355	charged multivesicular body protein 4b	0.9998	8.8	2	2	0.000120922
513167545	PREDICTED: ras-related protein R-Ras isoform X2	1	14.4	4	3	0.000120482
363742517	PREDICTED: junctional adhesion molecule C isoform X2	1	8.1	2	3	0.000119798
71896679	phosphatidylinositol 5-phosphate 4-kinase type-2 alpha	0.9981	9.1	3	4	0.000119765	0.9905	4.9	2	2	7.57886e-05	1	14.8	5	6	0.000222685	0.9988	4.9	2	2	9.18269e-05
363742203	PREDICTED: 14-3-3 protein sigma	1	23.6	6	3	0.000119015	0.9978	18.7	5	2	9.5127e-05	1	23.6	6	4	0.000203295	1	46.3	12	11	0.000666247
513164980	PREDICTED: ceroid-lipofuscinosis neuronal protein 5	1	5.6	2	3	0.000118275						0.9996	5.6	2	2	0.000105238
45382791	complement component 4 binding protein, alpha chain precursor	1	3.5	2	3	0.000118066	1	3.5	2	3	0.000143792						0.9983	3.3	1	1	6.02784e-05
363740900	PREDICTED: neuronal pentraxin-1	1	7.1	3	4	0.000117661	1	5.5	3	4	0.00014241	1	7.3	3	4	0.000148611	1	3.8	2	2	8.58277e-05
124249322	prohibitin-2	1	10	2	3	0.000117468	1	22.3	6	9	0.000432151	1	8	3	4	0.000196348	1	39.5	11	16	0.00091232
47825387	trifunctional purine biosynthetic protein adenosine-3	1	5.1	4	8	0.000117226	1	3.7	3	3	5.48665e-05	1	2.7	2	2	3.76913e-05
268370014	cytoplasmic dynein 1 light intermediate chain 1	1	11.5	4	5	0.000116647						1	7.4	3	4	0.000120433
118086105	PREDICTED: lanC-like protein 2	1	5.3	2	3	0.000116108	0.9999	5.3	2	2	9.62034e-05	1	5.3	3	3	0.000155241
46048699	unconventional myosin-Va	1	6.1	10	19	0.000115704	1	2.6	4	8	6.00177e-05	1	3	5	8	6.34556e-05	1	1.4	2	3	2.70048e-05
513204053	PREDICTED: 26S proteasome non-ATPase regulatory subunit 7, partial	1	11.6	2	2	0.000115292											0.9938	3.3	1	1	9.12649e-05
363741621	PREDICTED: exportin-2 isoform X3	1	4.8	4	7	0.000114056	1	3.3	3	4	8.2563e-05	1	4	3	4	8.58617e-05	0.9999	2.1	2	3	7.56238e-05
71895037	ral GTPase-activating protein subunit beta	1	2.8	3	8	0.000112946	1	2.3	2	4	7.10499e-05	1	4.2	3	5	8.9415e-05	0.9999	2.3	2	2	4.37697e-05
513236572	PREDICTED: UPF0160 protein MYG1, mitochondrial	1	4.7	2	3	0.000111832	1	4.7	2	2	9.56925e-05						0.9983	2.6	1	2	0.000111997
497241294	5'-AMP-activated protein kinase subunit gamma-2 isoform 1	1	9.1	3	4	0.000111698						0.9999	6.1	2	3	0.000110665	0.9981	2.4	1	1	4.37629e-05
493795467	neural Wiskott-Aldrich syndrome protein	0.9999	3.2	2	3	0.000110737
116175422	complement 4 precursor	1	4.3	6	8	0.000110727	1	11.3	14	24	0.000418545	1	9.2	12	27	0.000485489	1	11.1	14	28	0.0005828
363733800	PREDICTED: prominin-1-A isoformX2	1	4.5	3	4	0.000110708
209417930	cyclin-dependent kinase 5	1	15.8	5	3	0.000110275	1	14.7	5	3	0.000139957	1	15.8	5	5	0.000242535	0.9992	12	3	2	0.000110641
363731389	PREDICTED: zinc finger C2HC domain-containing protein 1B	1	10.3	2	2	0.000109896
112818580	eukaryotic translation initiation factor 4 gamma 2 isoform 2	1	6.6	6	8	0.000108454	1	3.2	3	4	6.81977e-05	1	2.2	2	3	5.18643e-05
363729242	PREDICTED: glutamate carboxypeptidase 2	1	4.7	3	5	0.000108181
45384242	casein kinase I isoform alpha	1	5.5	2	3	0.000107591	0.9999	5.5	2	2	9.0897e-05						0.9905	2.5	1	2	0.000105636
157909816	proteasome (prosome, macropain) activator subunit 4	1	5.1	8	10	0.000107434	1	1.9	4	4	5.23804e-05	1	2.5	5	5	7.2155e-05	0.9984	1	3	2	3.18939e-05
71895945	gephyrin	1	2.9	2	5	0.000107248	1	2.6	2	2	5.19113e-05	1	2.9	2	2	5.40611e-05
513231648	PREDICTED: protein farnesyltransferase/geranylgeranyltransferase type-1 subunit alpha isoform X4	1	4.5	2	3	0.00010647
513189030	PREDICTED: uncharacterized protein LOC772339	1	5.9	5	6	0.000105325	1	9.7	8	11	0.000239091	1	10.9	9	15	0.000333957	1	13.5	11	18	0.000484497
513224894	PREDICTED: interferon regulatory factor 6	1	4.9	2	3	0.0001052
71896606	myeloid differentiation primary response protein MyD88	1	6.4	4	3	0.000105061
75832158	C4b-binding protein alpha chain precursor	1	3.6	3	5	0.000104998	1	11.1	8	12	0.0003131	1	15	10	14	0.000364831	1	6.2	6	9	0.000280082
50750962	PREDICTED: oxidoreductase HTATIP2 isoform X2	1	7.8	2	2	0.000104837
118092268	PREDICTED: serine/threonine-protein phosphatase 2A 56 kDa regulatory subunit epsilon isoform isoform X2	1	6.1	2	3	0.000103962
77736645	5'-AMP-activated protein kinase subunit gamma-1	0.9918	8	2	2	0.000103781
513178961	PREDICTED: rho-associated protein kinase 2 isoform X1	1	8.9	11	14	0.000103485	1	5.1	6	8	7.26498e-05	1	4.8	6	10	9.53061e-05	1	2.4	3	4	4.32067e-05
215490072	phosphatidylinositol-4-phosphate 5-kinase, type I, alpha	1	8.3	4	4	0.000103195
71897135	deoxyhypusine hydroxylase	0.9998	8.4	2	2	0.000102696	1	8.4	2	4	0.000254089
487442308	succinate dehydrogenase [ubiquinone] iron-sulfur subunit, mitochondrial isoform 1 precursor	1	9.7	2	3	0.000102621	1	9.7	2	3	0.000123391	1	11.7	3	4	0.000174024	1	18.1	5	9	0.000465597
55741590	aspartyl-tRNA synthetase, cytoplasmic	1	9.7	4	5	0.000102557	1	13.7	5	6	0.000148316						1	6	2	2	6.28562e-05
493795860	twinfilin 1 isoform 1	1	8.3	3	3	0.000102553
513187389	PREDICTED: kunitz-type protease inhibitor 1 isoform X3	1	4.9	2	2	0.000102499											0.9933	2.6	1	1	6.78198e-05
56605910	BRCA1-A complex subunit BRE	0.9997	5.2	2	2	0.000102268						0.9994	6.3	2	2	0.000132201
513198237	PREDICTED: uncharacterized protein C1orf177 homolog isoform X4	1	9.2	3	3	0.000100114
513237537	PREDICTED: neuroblast differentiation-associated protein AHNAK-like, partial	1	13.8	9	13	0.000100055	1	5.9	3	4	3.60543e-05						0.9975	1.6	1	1	1.14709e-05
493795864	ATP synthase subunit gamma, mitochondrial isoform 1	1	6.5	2	2	9.98273e-05	1	9.9	3	6	0.000346396	1	11.3	3	4	0.000253803	1	24.6	8	13	0.000990646
60302864	sorting nexin-2	1	4.2	2	4	9.94794e-05
363739404	PREDICTED: Na(+)/H(+) exchange regulatory cofactor NHE-RF2	1	11.9	3	3	9.93984e-05						1	7.6	2	2	8.21446e-05
45384494	60S acidic ribosomal protein P0	0.9999	7	2	2	9.93227e-05	1	10.4	3	5	0.00031173	1	13.9	3	3	0.000202538	0.9986	3.2	1	1	7.94672e-05
71895645	LDLR chaperone MESD precursor	0.9978	13.9	2	2	9.83777e-05
295148230	prohibitin	0.9999	20.7	2	2	9.76447e-05	1	20.2	5	7	0.000418107	1	31.5	3	3	0.000194084	1	27.2	7	12	0.000934811
157785663	cystic fibrosis transmembrane conductance regulator	1	3.8	5	8	9.73585e-05
61098418	zinc finger CCCH-type antiviral protein 1	1	5.9	3	5	9.6835e-05	1	5.5	3	4	9.8256e-05	1	5.8	3	4	9.70982e-05	0.9979	1.8	1	1	2.78799e-05
118087908	PREDICTED: serine/threonine-protein phosphatase 2A 56 kDa regulatory subunit alpha isoform	1	7.8	3	3	9.63692e-05	1	8	3	4	0.000156529	0.9998	5.7	2	3	0.000124282	1	9.7	4	5	0.000236918
71897177	ectonucleoside triphosphate diphosphohydrolase 6	0.9999	8.5	2	2	9.61694e-05
45384002	cathepsin D precursor	1	6.8	2	2	9.59831e-05	0.9999	4.8	2	3	0.000183749
119331150	sorting nexin-6	1	7.1	3	4	9.58023e-05
480354963	ATPase, class I, type 8B, member 1	1	5.2	6	8	9.55112e-05	1	1.5	2	3	4.321e-05	1	2.2	3	3	4.65562e-05	0.9986	0.8	1	2	3.6204e-05
363740811	PREDICTED: 26S proteasome non-ATPase regulatory subunit 12-like isoform 1	1	11.6	4	4	9.46803e-05											0.9946	2.5	1	1	3.62382e-05
50753049	PREDICTED: uncharacterized protein C15orf26	1	8.8	2	2	9.40383e-05
118098295	PREDICTED: putative N-acetylglucosamine-6-phosphate deacetylase isoformX1	0.9999	6.6	2	2	9.35155e-05						1	6.6	3	4	0.000234877
389616152	TBC1 domain family member 1	1	5.3	5	8	9.33151e-05	1	2.1	3	4	5.75566e-05
71894771	developmentally-regulated GTP-binding protein 2	1	6.6	2	3	9.33039e-05
126723374	guanine nucleotide binding protein (G protein), alpha activating activity polypeptide, olfactory type	1	15	6	3	9.24905e-05	0.9992	13.2	6	1	3.99722e-05
513220786	PREDICTED: LOW QUALITY PROTEIN: STAM-binding protein	1	6.7	3	3	9.24011e-05
71895253	ATP-dependent RNA helicase DDX3X	1	5.7	3	5	9.22618e-05	1	5.7	3	3	6.65975e-05	1	3.5	2	2	4.61928e-05
118088112	PREDICTED: serine/threonine-protein kinase D3 isoform X2	1	2.8	2	4	9.10745e-05
118096400	PREDICTED: rhophilin-2 isoform X2	1	4.1	3	4	9.0925e-05
71895375	threonyl-tRNA synthetase, cytoplasmic	1	4.5	3	5	9.08375e-05
513179323	PREDICTED: trifunctional enzyme subunit beta, mitochondrial isoform X4	1	3.6	2	3	9.03339e-05	1	14.2	6	8	0.000287614	1	9.7	5	9	0.000346923	1	23.7	11	22	0.000961091
513216013	PREDICTED: unconventional myosin-XVIIIa isoform X49	1	5.7	11	16	9.01065e-05						1	2.8	6	9	6.37811e-05	1	1.8	4	4	3.40608e-05
313661362	regulator of G-protein signaling 6	0.9999	4.4	2	3	8.99958e-05
45384098	occludin	1	4.4	2	2	8.9707e-05	1	6.2	3	3	0.000164014
71895153	NADH dehydrogenase [ubiquinone] 1 alpha subcomplex subunit 10, mitochondrial	1	11.1	3	3	8.94709e-05	1	16.1	4	5	0.000182489	1	6.4	2	4	0.00015026	1	24.1	7	11	0.000498598
363733886	PREDICTED: uncharacterized protein C4orf17 isoform X1	1	6.8	2	2	8.9373e-05	1	6.5	2	2	0.000105509
60302762	dnaJ homolog subfamily B member 6	1	8	2	2	8.90442e-05	1	15.6	4	4	0.000229258	0.9998	8	2	2	0.000112356
363733602	PREDICTED: coiled-coil domain-containing protein 96	1	5.7	2	3	8.88845e-05	1	5.7	2	2	6.94488e-05
347800734	serine/threonine-protein kinase 38-like	1	7	3	3	8.84916e-05
57530655	eukaryotic translation initiation factor 3 subunit E	1	4.5	2	3	8.84069e-05						1	7.2	3	3	0.000115248
48675901	cadherin-2 precursor	1	3.5	3	4	8.81385e-05	1	8.2	6	7	0.00018539	1	3.2	3	5	0.000140808	1	3.2	3	3	9.64495e-05
480540308	septin 8	1	17.1	8	3	8.76513e-05	1	14.8	8	3	0.000115436	1	12.6	7	3	0.000119528
513234314	PREDICTED: WD repeat-containing protein 54-like isoform X1	1	4.9	2	2	8.76209e-05
71896683	rap1 GTPase-GDP dissociation stimulator 1	0.9999	4.4	2	3	8.73586e-05
363728921	PREDICTED: cytoplasmic FMR1-interacting protein 1 isoform X1	1	13.5	16	8	8.6993e-05	1	8	10	7	9.35494e-05	1	9	11	3	4.21815e-05	1	5.4	6	5	8.24938e-05
363736635	PREDICTED: coiled-coil and C2 domain-containing protein 1B	1	3.5	3	5	8.61068e-05	1	2.5	2	3	6.50489e-05
50733598	PREDICTED: thiopurine S-methyltransferase	1	7.1	2	2	8.61048e-05	1	11.3	3	3	0.000154002						0.9985	4.6	1	2	0.000132687
363731234	PREDICTED: kinesin light chain 4 isoform X1	1	6.2	3	5	8.44721e-05
349732149	pantothenate kinase 4	1	5.1	3	5	8.43664e-05						1	6	4	5	0.000110158
56605926	COMM domain-containing protein 5	0.9999	13.3	2	2	8.40591e-05	1	15	2	2	0.000102673
513197542	PREDICTED: WD repeat-containing protein 65	1	4.4	5	8	8.38666e-05	1	3.2	4	7	9.10146e-05	1	1.8	2	6	8.21985e-05	1	13.5	15	28	0.000453216
513206584	PREDICTED: serine/threonine-protein kinase 10	1	6.2	5	8	8.37456e-05						1	4.6	3	5	6.87431e-05
71895411	coatomer subunit gamma	1	4.8	3	5	8.34902e-05	1	4.1	3	4	8.54538e-05	0.9999	2.7	2	2	4.36732e-05
61098332	TBC1 domain family member 15	1	3.7	2	4	8.31424e-05
513200686	PREDICTED: neogenin isoform X11	1	2.4	3	6	8.30537e-05						1	1.3	2	4	7.07804e-05	0.9986	0.7	1	1	2.18391e-05
363743586	PREDICTED: LOW QUALITY PROTEIN: alanyl-tRNA editing protein Aarsd1	1	3.3	2	3	8.2976e-05
513185835	PREDICTED: coronin-1B, partial	1	7.1	2	2	8.22692e-05
513193378	PREDICTED: dynein heavy chain 7, axonemal isoform X1	1	6.3	24	23	8.04153e-05	1	4.3	17	20	8.78348e-05	1	3.9	15	14	6.51414e-05	1	8.4	30	38	0.000205589
118094855	PREDICTED: glypican-1	1	4.2	2	3	8.01343e-05											0.9985	2	1	2	8.03809e-05
363729650	PREDICTED: patched domain-containing protein 3	1	5.8	5	3	7.88347e-05	0.9996	4	3	4	0.000128689	0.9999	2.9	3	6	0.000205018	0.9924	2.2	1	2	7.91117e-05
363740792	PREDICTED: hexosaminidase D isoform X1	0.9999	4.5	2	2	7.81092e-05
62751395	mothers against decapentaplegic homolog 5	1	7.7	3	2	7.7783e-05	1	8	3	4	0.000199405	0.9937	5.6	2	1	5.07806e-05
118082723	PREDICTED: PRKCA-binding protein isoform X4	1	6.1	2	3	7.73718e-05
513185795	PREDICTED: oxysterol-binding protein 1-like isoform X1	1	5.5	3	4	7.72699e-05	1	5.5	3	4	9.57548e-05	0.9998	4.3	2	2	4.86706e-05
363730580	PREDICTED: uncharacterized protein C7orf72 isoform X1	1	7	2	2	7.69495e-05	1	7.5	3	3	0.000135794						0.9954	3.1	1	1	5.66827e-05
57529818	serine/threonine-protein phosphatase 2A 55 kDa regulatory subunit B delta isoform	0.9981	6.7	3	2	7.6149e-05	0.9982	6.7	3	1	4.44078e-05	0.9976	6.7	3	1	4.53273e-05	0.9983	4.2	2	1	5.34164e-05
313661353	rho-associated protein kinase 1	1	7.6	10	10	7.50749e-05	0.9993	3.5	5	2	1.82239e-05	0.9977	3.6	5	1	9.25358e-06
513200144	PREDICTED: myeloid leukemia factor 1 isoform X7	1	12	2	2	7.50613e-05
363731192	PREDICTED: EGF containing fibulin-like extracellular matrix protein 1	0.9999	5.3	2	2	7.45903e-05	1	4	2	4	0.000177163	1	21.7	8	13	0.000609125	1	20.8	7	11	0.000617041
363739009	PREDICTED: dynactin subunit 4 isoform 1	1	8	3	2	7.45358e-05
71895179	serine/threonine-protein kinase 24	1	17.7	6	2	7.43382e-05	1	15.6	5	2	9.64376e-05	1	15.6	4	3	0.000142156
47575885	keratin, type II cytoskeletal 5	1	5.8	5	2	7.421e-05	1	7.3	6	4	0.000171657	0.998	7.5	7	1	4.45283e-05	1	9.2	7	2	9.71797e-05
513203245	PREDICTED: adenylate cyclase type 7	1	5.1	4	5	7.41875e-05						1	2.9	2	4	7.84352e-05	1	2.9	2	3	6.71291e-05
57529473	nuclear migration protein nudC	1	5.6	2	3	7.41555e-05
363744289	PREDICTED: dynein intermediate chain 1, axonemal	1	5	3	4	7.35584e-05	1	12.3	8	9	0.00019243	1	5.4	4	4	9.09818e-05	1	17.9	12	21	0.000574176
363731263	PREDICTED: serine/threonine-protein phosphatase 2A 56 kDa regulatory subunit delta isoform isoform X7	0.9998	4.6	2	3	7.29886e-05
71897123	septin-9	1	5.5	5	4	7.23699e-05	1	3.4	4	4	8.52943e-05	1	3.4	3	3	6.77137e-05
118098145	PREDICTED: protein ITFG3 isoform X5	0.9999	16.3	2	2	7.20421e-05											0.9976	7.4	1	2	0.00010853
363730292	PREDICTED: cullin-1 isoform X3	1	4.4	3	5	7.18529e-05
513164454	PREDICTED: LOW QUALITY PROTEIN: probable phospholipid-transporting ATPase IH	1	3.5	4	6	7.06905e-05
513192881	PREDICTED: sperm-associated antigen 16 protein isoform X2	1	7.1	3	3	6.98635e-05											0.9986	2.1	1	2	7.07581e-05
118087372	PREDICTED: putative deoxyribonuclease TATDN1 isoform X1	1	7.6	2	2	6.9075e-05											0.9926	3.3	1	1	5.30281e-05
482661640	coronin-1C isoform 1	1	5.1	2	3	6.81811e-05						1	4	2	2	5.62464e-05
113206052	apolipoprotein B precursor	1	4.7	19	25	6.70536e-05	1	10.7	46	51	0.000168142	1	12.7	53	60	0.000206042	1	16.6	68	91	0.000364264
57530730	ras-related protein Rab-5A	0.9983	31.6	6	1	6.70064e-05	0.9987	27	5	1	8.89929e-05
513158170	PREDICTED: protein phosphatase 1H isoform X2	0.9996	7.4	2	2	6.6884e-05
513240383	PREDICTED: non-receptor tyrosine-protein kinase TYK2, partial	1	3.6	2	3	6.64455e-05
118104440	PREDICTED: proteasome-associated protein ECM29 homolog isoform X2	1	3.4	5	7	6.50441e-05						1	1.7	3	5	6.19204e-05	0.9999	1.4	2	2	2.88511e-05
45384178	calpain-2 catalytic subunit precursor	1	3.6	2	3	6.48493e-05
363730689	PREDICTED: ras-related protein Rab-12	1	18.4	5	2	6.4705e-05
476007896	ubiquitin-conjugating enzyme E2 variant 3	1	5	2	2	6.41805e-05
513226476	PREDICTED: transmembrane protease serine 9 isoform X4	0.9999	1.9	2	3	6.39797e-05	1	1.9	2	2	5.21906e-05
513176093	PREDICTED: afadin isoform X24	1	4.3	6	8	6.3948e-05
118097422	PREDICTED: cytoplasmic FMR1-interacting protein 2 isoform X6	1	10.7	14	6	6.302e-05	1	9.7	12	10	0.000129275	1	11.3	14	8	0.000109636	1	5.1	6	5	7.93421e-05
363744728	PREDICTED: endoplasmic reticulum aminopeptidase 1	1	4.6	4	4	6.29567e-05						1	4.7	4	5	0.000104777	1	2	2	2	4.83597e-05
71896681	PDZ and LIM domain protein 5	1	3.4	2	2	6.24698e-05
403043595	vacuolar protein sorting-associated protein 16 homolog	1	4.8	4	4	6.23264e-05
363730417	PREDICTED: desmoplakin isoformX2	1	5.4	11	19	6.22675e-05	1	3.8	8	14	5.64125e-05	1	2.6	6	6	2.47366e-05	0.9986	0.6	1	2	9.47317e-06
71895403	tetratricopeptide repeat protein 7A	1	4.6	3	3	6.19936e-05	1	3.2	2	2	4.78852e-05
513191909	PREDICTED: coiled-coil domain-containing protein 147 isoform X2	1	5.7	4	6	6.16915e-05	1	20	15	16	0.000202466	1	9.1	7	10	0.000129685	1	20.5	16	21	0.000310908
513168239	PREDICTED: metalloreductase STEAP4 isoform X1	1	6.1	2	2	6.15987e-05
118085272	PREDICTED: calpain-5	1	3.9	2	3	6.0741e-05
71895509	splicing factor 3A subunit 1	0.9999	4	4	3	6.04312e-05
71897259	switch-associated protein 70	1	4.3	2	3	6.02636e-05
118099576	PREDICTED: WD repeat-containing protein 16 isoform X2	0.9999	4.7	2	3	5.98447e-05											1	10.5	5	14	0.000449913
513206660	PREDICTED: LOW QUALITY PROTEIN: vesicular integral-membrane protein VIP36	1	3.8	2	2	5.97577e-05	1	3.8	2	2	7.11894e-05	1	5.7	3	5	0.000181409
45382687	pleckstrin homology domain-containing family A member 2	0.9999	5.1	2	2	5.95399e-05
57529515	ornithine aminotransferase, mitochondrial	0.9999	4.3	2	2	5.92943e-05	1	6.2	3	3	0.000108241	1	13	5	6	0.000225103	1	19.4	7	11	0.000475465
71896327	tyrosine-protein kinase Tec	1	6.2	3	3	5.90516e-05
45383408	serine/threonine-protein kinase 25	0.999	9.9	5	2	5.89524e-05						0.9906	8.4	3	1	3.56377e-05
363728012	PREDICTED: epidermal growth factor receptor kinase substrate 8 isoform X5	1	3.9	2	3	5.83655e-05											0.9985	1.9	1	1	2.82572e-05
513162937	PREDICTED: receptor-interacting serine/threonine-protein kinase 4 isoform X1	1	2.8	2	3	5.82938e-05
45382875	creatine kinase M-type	1	8.4	4	2	5.78878e-05	1	17.1	6	3	0.000106348	1	18.6	6	4	0.000152241	0.9987	10	4	1	4.52805e-05
118085600	PREDICTED: WD repeat-containing protein 37 isoform X2	1	5.3	2	2	5.74837e-05	1	5.3	2	2	6.98764e-05	1	3.2	2	2	7.25354e-05
363735331	PREDICTED: STE20-like kinase isoformX2	1	3.5	4	7	5.74214e-05						0.9921	1.8	2	1	1.0435e-05
45383752	creatine kinase U-type, mitochondrial precursor	0.998	8.9	4	2	5.73485e-05											0.9991	11.8	6	1	4.19775e-05
513208331	PREDICTED: mesothelin isoform X13	1	4.2	3	4	5.72155e-05	1	3.6	3	4	7.04479e-05	1	6.5	5	7	0.000132891	1	15.5	11	16	0.00034711
513229830	PREDICTED: transportin-1 isoform X4	1	2.5	2	3	5.70072e-05	1	2.7	2	3	6.83531e-05	1	2.7	2	2	4.99703e-05	0.9986	1.3	1	2	5.77769e-05
71896123	NADH dehydrogenase [ubiquinone] flavoprotein 1, mitochondrial	1	3.9	2	2	5.67409e-05	1	7.6	4	5	0.000171857						1	22.4	10	17	0.000715912
57524946	ubiquitin carboxyl-terminal hydrolase 4	1	2.1	2	3	5.61649e-05
45383852	alpha-actinin-1	1	20.2	17	4	5.60306e-05	1	17.7	15	3	5.29796e-05	1	15.4	13	3	5.75768e-05	1	19.3	15	6	0.000131271
50745884	PREDICTED: ES1 protein homolog, mitochondrial isoform X2	0.991	13.6	2	1	5.56753e-05
363744640	PREDICTED: alpha-mannosidase 2	1	3	3	4	5.55585e-05
118089398	PREDICTED: UDP-N-acetylglucosamine--peptide N-acetylglucosaminyltransferase 110 kDa subunit isoformX1	1	2.2	2	3	5.55524e-05	1	5	4	4	8.91732e-05
513210403	PREDICTED: LOW QUALITY PROTEIN: acetyl-CoA carboxylase 2	1	2.3	4	8	5.52532e-05
118088833	PREDICTED: uncharacterized protein C6orf163 homolog	0.9999	7.2	2	2	5.47652e-05	1	7.2	2	2	6.96909e-05						1	6.9	2	2	9.05816e-05
513230309	PREDICTED: protein FAM154A, partial	0.9998	4.9	2	2	5.47602e-05	1	18.8	7	14	0.000451745
311771630	proto-oncogene tyrosine-protein kinase Src	0.9993	8.8	5	2	5.42845e-05	1	10.1	6	3	9.78163e-05	0.9987	7.1	4	1	3.48668e-05
118098116	PREDICTED: 4-aminobutyrate aminotransferase, mitochondrial isoform X6	1	4.6	2	2	5.41524e-05	1	9.4	4	5	0.000159805	1	7.4	3	4	0.00013355	1	10.8	5	6	0.000225145
513237166	PREDICTED: serine/threonine-protein kinase PAK 4 isoform X2	1	4.7	2	2	5.38809e-05
513179813	PREDICTED: arf-GAP with SH3 domain, ANK repeat and PH domain-containing protein 2, partial	0.9998	2.6	2	3	5.30009e-05	1	2.6	3	4	8.8426e-05
118084001	PREDICTED: peroxiredoxin-4 isoformX2	0.9918	6.5	2	1	5.28293e-05						0.9929	8	2	1	6.85504e-05
118085204	PREDICTED: GRB2-associated-binding protein 2 isoform X1	0.9999	2.9	2	2	5.24366e-05
513199719	PREDICTED: eukaryotic translation initiation factor 4 gamma 1 isoform X2	1	1.2	2	5	5.19594e-05	1	2.4	4	5	6.26127e-05	0.9979	1.3	2	2	2.66309e-05	1	1.2	2	3	4.90678e-05
363741153	PREDICTED: active breakpoint cluster region-related protein isoform X1	0.9996	2.8	2	3	5.14892e-05
363727367	PREDICTED: protein kinase C theta type	1	3.1	2	3	5.14859e-05
363742801	PREDICTED: FAD synthase isoform X1	0.9999	4.7	2	2	5.07374e-05
50758260	PREDICTED: carboxypeptidase D isoform X2	1	2.6	3	4	5.06683e-05											0.9949	0.9	1	2	3.81653e-05
363732563	PREDICTED: kinesin family member 13B isoform X1	1	1.2	3	7	5.02621e-05
71897293	2-oxoglutarate dehydrogenase, mitochondrial	1	3.1	3	3	5.01072e-05	1	6.3	6	7	0.000145935	1	3.7	3	5	0.000112819	1	8.4	8	8	0.000198022
513236355	PREDICTED: IgGFc-binding protein-like isoform X2	1	3.2	2	3	4.92561e-05	1	4.2	3	5	9.81252e-05	1	9.9	7	10	0.000214294	1	7.2	5	8	0.00019135
513183094	PREDICTED: tyrosine-protein phosphatase non-receptor type 13	1	3.4	7	8	4.8262e-05	1	0.9	2	2	1.47234e-05
118092565	PREDICTED: probable E3 ubiquitin-protein ligase HERC4 isoform X1	1	2.3	2	3	4.80497e-05
363743873	PREDICTED: dipeptidyl peptidase 9 isoformX4	0.9999	2.7	2	2	4.78029e-05
57530697	basic leucine zipper and W2 domain-containing protein 2	0.9958	5.6	3	2	4.71477e-05	1	8.9	4	4	0.000116124	0.9956	5.8	3	2	6.12618e-05	1	3.9	2	3	0.000103706
57525024	serine/threonine-protein phosphatase 2A catalytic subunit alpha isoform	0.9997	43.4	11	1	4.67206e-05	1	38.5	10	20	0.00118604
71896343	signal transducer and activator of transcription 3 isoform 1	1	3.2	2	2	4.65933e-05
513187448	PREDICTED: ALK tyrosine kinase receptor isoform X4	1	1.3	2	3	4.52897e-05	0.9999	1.3	2	3	5.58652e-05
513167924	PREDICTED: armadillo repeat-containing protein 4 isoform X1	1	4.5	4	4	4.51521e-05	1	4.3	5	5	6.99563e-05	1	3	3	4	5.76313e-05	1	8.8	9	13	0.000222939
513183134	PREDICTED: latrophilin-3 isoform X14	1	1.6	2	3	4.47828e-05
45384254	RAC-alpha serine/threonine-protein kinase	0.9993	3.8	2	2	4.47549e-05
513209948	PREDICTED: dynein heavy chain 10, axonemal isoform X3	1	4	15	16	4.43176e-05	1	4.7	18	19	6.60904e-05	1	2.4	8	8	2.927e-05	1	7.9	34	52	0.000220792
363743891	PREDICTED: regulator of nonsense transcripts 1	1	1.8	2	3	4.43034e-05
76443696	voltage-dependent anion-selective channel protein 1	0.9913	7.4	3	1	4.41528e-05	1	12.4	4	2	0.000114083						1	16.6	5	3	0.000204203
513211441	PREDICTED: LOW QUALITY PROTEIN: tenascin-X	1	5.5	2	3	4.38972e-05	1	5.5	2	3	5.333e-05	1	5.5	2	2	3.64042e-05	1	4.9	2	3	6.18023e-05
513172977	PREDICTED: nudC domain-containing protein 1 isoform X2	1	3	2	2	4.35899e-05
363740875	PREDICTED: ATP-binding cassette sub-family A member 5 isoform X6	1	1.7	3	3	4.34231e-05
52138699	tubulin beta-2 chain	0.9997	46.7	25	1	4.32932e-05	1	46.1	25	3	0.000158553	1	47.6	26	2	0.000107987	1	45.8	23	3	0.00018962
513192365	PREDICTED: dedicator of cytokinesis protein 1 isoform X3	1	3.5	6	7	4.29368e-05						1	1	2	2	1.59463e-05	0.9986	0.5	1	2	1.87298e-05
513176270	PREDICTED: fibronectin type III domain-containing protein 1	1	2.6	3	4	4.25195e-05
363734560	PREDICTED: mucin-5B isoform X1	1	1.6	3	5	4.24335e-05
513202926	PREDICTED: L-fucose kinase isoform X2	1	2.3	2	2	4.23245e-05	1	3.8	3	4	0.000104395	1	2	2	2	5.70311e-05
45383950	transferrin receptor protein 1	0.9999	2.8	2	2	4.23215e-05	1	2.8	2	2	5.11096e-05						1	5.5	4	5	0.00014951
363730880	PREDICTED: meckelin isoform X3	0.9998	2.8	2	2	4.22104e-05
310832398	ectonucleotide pyrophosphatase/phosphodiesterase family member 2	0.9996	3.6	2	2	4.21538e-05						1	2.8	2	3	8.57065e-05	1	4.7	3	3	9.95662e-05
513164178	PREDICTED: LOW QUALITY PROTEIN: testis-specific gene 10 protein	1	5.1	6	4	4.15615e-05	1	8.2	9	9	0.000112567	1	3.4	3	3	3.86933e-05	1	9.4	9	16	0.000237324
513212364	PREDICTED: LOW QUALITY PROTEIN: endoplasmic reticulum mannosyl-oligosaccharide 1,2-alpha-mannosidase	0.9998	4.4	2	2	4.14992e-05
255003799	rab3 GTPase-activating protein non-catalytic subunit	1	1.7	2	3	4.0674e-05
513220643	PREDICTED: phospholipase DDHD2	0.9998	4.7	2	2	4.02505e-05						0.9999	2.7	2	2	5.04392e-05
363736407	PREDICTED: LOW QUALITY PROTEIN: laminin subunit gamma-1	1	2.6	3	4	4.02369e-05						1	2.2	3	3	3.70019e-05	0.9986	0.9	1	1	1.4496e-05
118099274	PREDICTED: dynamin-1 isoformX1	0.9993	4.2	4	3	4.02263e-05	0.9937	2	2	3	5.10997e-05
513204692	PREDICTED: LOW QUALITY PROTEIN: dynein heavy chain 1, axonemal	1	2.9	11	11	3.88743e-05	1	3.9	14	17	7.46919e-05	1	1.3	5	5	2.33015e-05	1	5.7	20	22	0.000119788
513210107	PREDICTED: WD repeat-containing protein 66 isoform X3	1	2.7	2	2	3.85872e-05	1	2.7	2	2	4.84711e-05						1	5.2	4	6	0.000174589
513229047	PREDICTED: NAD(P) transhydrogenase, mitochondrial isoform X1	1	3	2	2	3.85149e-05	1	3.2	3	3	7.2979e-05						1	12.2	10	14	0.000424032
71274115	neurofibromin 2 (bilateral acoustic neuroma)	0.9998	6.2	3	2	3.76672e-05						0.9936	2.7	2	1	2.30557e-05
513215890	PREDICTED: ras-related protein Rab-34 isoform X1	0.9915	8.3	4	1	3.75316e-05	0.9937	4.7	3	2	9.3616e-05
513199887	PREDICTED: phospholipase D1 isoform X3	1	1.7	2	3	3.72077e-05
118084667	PREDICTED: tripeptidyl-peptidase 2 isoform X3	0.9999	2	2	3	3.69077e-05											0.9985	0.9	1	2	3.65869e-05
513209665	PREDICTED: UPF0505 protein C16orf62	0.9999	1.7	2	3	3.6e-05
71896765	vitellogenin-2 precursor	1	3	5	5	3.57455e-05	1	3	5	7	6.27001e-05	1	1.7	2	3	2.84871e-05	1	1.5	2	2	2.20177e-05
71897355	dynactin subunit 1	1	3.2	3	3	3.56365e-05
513209023	PREDICTED: eukaryotic translation initiation factor 3 subunit B, partial	1	3	2	2	3.54851e-05						0.999	3	2	2	4.62339e-05
513233372	PREDICTED: disco-interacting protein 2 homolog B isoform X3	1	2.3	3	3	3.52882e-05
481026690	vacuolar protein sorting 13 homolog A	1	2	5	7	3.4909e-05
513213432	PREDICTED: ubiquitin-conjugating enzyme E2 O	0.9999	2.9	2	3	3.4624e-05
61098155	putative helicase MOV-10	1	4.7	3	3	3.44403e-05						1	4.8	4	4	5.83515e-05
363745006	PREDICTED: keratin, type II cytoskeletal 5	0.9915	4.9	4	1	3.38837e-05	0.9937	4.9	4	3	0.000124719	0.9981	6.5	6	2	8.13215e-05	1	40.7	22	38	0.00122102
513198647	PREDICTED: ubiquitin carboxyl-terminal hydrolase 24 isoform X2	1	1.5	3	5	3.30151e-05	1	1.5	3	3	2.4206e-05
57530465	tyrosine--tRNA ligase, cytoplasmic	1	4.2	2	2	3.27173e-05	1	5.5	3	4	7.87376e-05	1	3.8	2	3	6.16658e-05	1	3.6	2	3	7.31377e-05
513227744	PREDICTED: C3 and PZP-like, alpha-2-macroglobulin domain containing 8	1	1.4	2	3	3.26465e-05											0.9986	0.7	1	1	1.71247e-05
240849597	collagen, type IV, alpha 2 precursor	1	1.5	2	3	3.25794e-05
513204585	PREDICTED: maestro heat-like repeat-containing protein family member 7-like	0.9982	4.9	3	1	3.16774e-05
513174077	PREDICTED: ral GTPase-activating protein subunit alpha-2 isoform X6	1	2.8	4	4	3.16308e-05
513179838	PREDICTED: CAD protein	1	1.2	3	4	3.14386e-05
513219063	PREDICTED: probable phospholipid-transporting ATPase IIA	0.9999	1.8	2	2	3.13716e-05
513209619	PREDICTED: dynein heavy chain 3, axonemal isoform X8	1	4	12	9	3.12633e-05	1	2.8	9	10	4.3468e-05	1	2	7	5	2.30924e-05	1	6.3	23	24	0.000129133
309319803	exocyst complex component 2	0.9997	2.9	2	2	3.06616e-05
363729889	PREDICTED: kinesin family member 9 isoform X4	1	3.3	2	2	2.90673e-05	1	5.8	4	4	7.25393e-05						0.9986	1.6	1	1	2.16629e-05
513184062	PREDICTED: centrosomal protein of 135 kDa isoform X3	1	3.9	4	4	2.87974e-05	1	7.6	8	9	7.87196e-05						1	6.9	7	9	9.39638e-05
363736857	PREDICTED: dihydropyrimidine dehydrogenase [NADP(+)] isoform X2	0.9996	2.8	2	2	2.85985e-05
513218093	PREDICTED: laminin subunit alpha-5 isoform X2	1	0.8	3	5	2.83753e-05	0.9999	0.5	2	2	1.37204e-05	1	0.6	2	4	2.87509e-05	0.9968	0.2	1	1	8.31518e-06
513199286	PREDICTED: cullin-3 isoform X4	0.9999	3.2	2	2	2.80948e-05
513197342	PREDICTED: serine/threonine-protein kinase N2	1	2.1	2	2	2.67917e-05
363729299	PREDICTED: protein furry homolog isoform X1	1	0.7	2	4	2.58803e-05
513164654	PREDICTED: dedicator of cytokinesis protein 9 isoform X8	1	1.6	3	4	2.57433e-05	0.9998	1.1	2	2	1.5945e-05	1	1.8	3	3	2.5017e-05
513205249	PREDICTED: dynein heavy chain 12, axonemal isoform X1	1	2.8	10	7	2.56613e-05	1	2	7	7	3.16275e-05	1	2.9	10	10	4.80581e-05	1	4.1	15	18	0.00010059
485837004	keratin, type I cytoskeletal 15	0.9949	7.3	4	1	2.52085e-05											1	33	23	38	0.00139235
363741482	PREDICTED: peroxidasin homolog isoform X2	1	1.3	2	2	2.50828e-05
513211404	PREDICTED: translational activator GCN1	1	1.1	3	5	2.47319e-05						0.9999	0.7	2	3	1.92659e-05
45383700	protein diaphanous homolog 1	1	2.1	2	2	2.42312e-05
45382557	low-density lipoprotein receptor-related protein 1 precursor	1	1.5	5	7	2.40917e-05	1	1.7	4	5	2.0993e-05	1	1.2	4	6	2.57237e-05	1	1.7	6	10	5.08038e-05
513194672	PREDICTED: coiled-coil domain-containing protein 108 isoform X5	1	1.4	2	2	2.40248e-05	0.9999	1.4	2	2	3.00271e-05						1	2.1	3	4	7.49563e-05
363737390	PREDICTED: coiled-coil domain-containing protein 39	0.9999	2.4	2	2	2.23848e-05	1	3.5	3	4	5.5462e-05	1	2.4	2	3	4.22939e-05	1	7.7	7	11	0.00018203
71897125	26S proteasome non-ATPase regulatory subunit 3	0.9904	1.7	2	1	2.11383e-05
71896747	general vesicular transport factor p115	0.9916	1.7	3	1	2.09104e-05
513157886	PREDICTED: kinesin family member 21A isoform X7	0.9999	1.7	2	2	2.07762e-05
94536813	basement membrane-specific heparan sulfate proteoglycan core protein precursor	1	1.3	4	4	2.03381e-05	1	2.6	7	8	5.00579e-05	1	6.2	17	25	0.000162546	1	5	13	23	0.000172324
313851100	ubiquitin carboxyl-terminal hydrolase 47	0.9998	1.2	2	2	2.01876e-05
363735591	PREDICTED: eukaryotic translation initiation factor 3 subunit A	0.9998	1.6	2	3	1.95295e-05
45382859	acetyl-CoA carboxylase	1	2.3	3	3	1.88726e-05						1	1.9	3	5	4.11886e-05
45383033	filamin-C	0.9982	1.7	4	3	1.88187e-05	0.9998	1.7	4	4	3.11245e-05	0.999	1.3	3	4	3.20856e-05	0.9995	1.3	3	3	2.84721e-05
45383784	laminin subunit beta-2 precursor	0.9988	1.2	2	2	1.80377e-05
513177681	PREDICTED: adenylate kinase domain-containing protein 1 isoform X1	1	1.1	3	2	1.75296e-05	1	2.6	4	4	4.30144e-05						1	7.9	15	19	0.000244629
513214081	PREDICTED: E3 ubiquitin-protein ligase RNF213 isoform X6	1	1.3	7	6	1.64771e-05						1	0.4	3	2	7.11419e-06
513220008	PREDICTED: LOW QUALITY PROTEIN: E3 ubiquitin-protein ligase UBR4	1	0.7	4	4	1.57885e-05											1	0.4	2	2	1.22151e-05
513230706	PREDICTED: transient receptor potential cation channel subfamily M member 3 isoform X9	0.9999	2.1	2	2	1.54409e-05
363744770	PREDICTED: Dmx-like 1 isoform X2	1	1	2	2	1.33125e-05
513237922	PREDICTED: epiplakin, partial	1	3	2	3	1.30872e-05
513225352	PREDICTED: plasma membrane calcium-transporting ATPase 2 isoform X8	0.9993	5.2	6	1	1.26849e-05						0.999	4.6	5	1	1.62242e-05
45383035	filamin-A	1	1.3	4	2	1.14375e-05
226823291	hydrocephalus inducing homolog	1	0.6	3	3	1.07531e-05	1	0.6	3	3	1.30585e-05						1	1.2	6	7	3.81717e-05
513195377	PREDICTED: low-density lipoprotein receptor-related protein 1B isoform X4	0.9998	0.5	2	3	1.06979e-05
513193328	PREDICTED: unconventional myosin-Ib isoform X11	0.998	42.4	47	1	1.03742e-05											1	28.4	30	86	0.00133769
5834844	NADH dehydrogenase subunit 1																0.9983	2.5	1	1	0.000253865
5834854	NADH dehydrogenase subunit 5																0.997	2	1	1	0.000168213
45382027	peptidyl-prolyl cis-trans isomerase B precursor																1	13	3	5	0.000339215
45382151	neuropilin-1 precursor											0.9995	2.2	2	2	5.27971e-05	1	4.5	3	4	0.000120798
45382213	mitochondrial carrier homolog 2						1	7.7	2	2	0.000129462						1	13.4	4	7	0.000586954
45382337	spondin-1 precursor																0.9981	1.4	1	1	3.01916e-05
45382397	trypsin II-P29 precursor																0.9956	6.5	1	1	0.00026487
45382399	trypsin I-P1 precursor						1	7.3	2	2	0.000339446
45382405	pepsin A precursor																0.9986	2.1	1	2	0.000276462
45382421	kinectin																0.9986	0.8	1	2	2.04501e-05
45382703	myeloid protein 1 precursor																1	9.8	3	4	0.000334321
45382769	78 kDa glucose-regulated protein precursor											0.9968	4.3	3	1	2.45026e-05	1	11.8	7	7	0.000204895
45382977	agrin																1	1.3	2	3	3.52442e-05
45382993	collagen alpha-3(VI) chain precursor											0.993	0.4	2	1	6.4826e-06
45383003	sodium/potassium-transporting ATPase subunit beta-3						1	7.9	2	2	0.000108842
45383013	carboxypeptidase A1 preproprotein											1	4.8	2	3	0.000270795	0.9975	1.9	1	1	0.000101591
45383277	coagulation factor VII precursor																0.9986	2.4	1	1	4.49001e-05
45383283	vitamin K-dependent protein C precursor											1	4.6	2	2	7.77996e-05	0.9985	2.3	1	3	0.000134801
45383498	peptidyl-prolyl cis-trans isomerase FKBP1A											1	25	2	2	0.00038154
45383538	NADP-dependent malic enzyme																0.998	1.7	1	1	4.31642e-05
45383544	metalloproteinase inhibitor 2 precursor																0.9986	6.8	1	1	9.7355e-05
45383590	connective tissue growth factor precursor																0.9985	2.9	1	2	9.40908e-05
45383702	superoxide dismutase [Mn], mitochondrial precursor						0.9999	10.3	2	3	0.000319226	1	17	3	3	0.000321322	1	12.9	2	3	0.000384999
45383788	collagen, type XVIII, alpha 1 precursor											1	2	3	4	8.82738e-05	0.9978	0.8	1	1	2.58264e-05
45383790	fibulin-1 precursor																0.9948	1.7	1	1	3.54893e-05
45383808	60S ribosomal protein L6																0.9986	3	1	1	6.01056e-05
45383890	protein disulfide-isomerase A3 precursor						1	11.5	5	5	0.000113198	1	19.8	8	9	0.000206804	1	13.9	6	8	0.000220727
45384264	signal peptidase complex subunit 3																0.9983	5.6	1	2	0.000238603
45384286	serine/threonine-protein kinase B-raf						0.9998	3.2	2	2	5.6824e-05
45384354	avidin precursor																0.9989	9.2	2	2	0.000254017
45384378	keratin, type II cytoskeletal cochleal											1	16.1	10	2	8.36816e-05	1	20.1	12	6	0.000264407
45384462	V-type proton ATPase catalytic subunit A											0.9999	4.4	2	2	5.66805e-05
45384528	60S ribosomal protein L13																0.9989	8.1	2	1	7.78842e-05
46048668	dual specificity mitogen-activated protein kinase kinase 2											1	4.5	2	3	0.000148431
46048759	xanthine dehydrogenase/oxidase																0.9982	0.7	1	1	1.75083e-05
46048780	40S ribosomal protein S4											1	7.6	2	2	8.97669e-05	0.9995	6.1	2	2	0.000110753
46048857	ornithine carbamoyltransferase, mitochondrial precursor																0.9983	4	1	1	6.51895e-05
46048885	collagen alpha-1(V) chain precursor											1	1.2	2	2	3.02368e-05
46048916	peptidyl-prolyl cis-trans isomerase FKBP3						1	11.9	2	2	0.0001108						0.998	6.6	1	2	0.000156043
46195854	adiponectin precursor																0.9977	4.1	1	3	0.000362031
47604942	keratin 6A						1	9.8	6	3	0.000132021						1	13.1	8	2	9.50658e-05
47604960	heat shock cognate protein HSP 90-beta																0.9988	16.1	12	1	2.418e-05
48976095	cytochrome b5																0.9985	15.8	1	1	0.000263649
49169798	40S ribosomal protein S13																0.9982	6.6	1	1	7.73442e-05
49169816	glutathione S-transferase											0.998	23.5	6	1	6.3269e-05
50729140	PREDICTED: lactosylceramide 4-alpha-galactosyltransferase isoform X4																0.9922	4.3	1	1	5.91724e-05
50731694	PREDICTED: 2,4-dienoyl-CoA reductase, mitochondrial						1	6.8	2	2	0.000100283						1	7.4	2	3	0.000185068
50733526	PREDICTED: probable 2-ketogluconate reductase isoform X2																0.9986	6.8	1	1	0.000101511
50734917	PREDICTED: rhophilin associated tail protein 1-like isoform X3						1	27.1	5	6	0.00039185						1	21.1	4	4	0.000311788
50736203	PREDICTED: endoplasmic reticulum resident protein 44 isoform X2											0.9937	2.5	2	1	4.33571e-05
50737352	PREDICTED: transthyretin											1	28.6	4	4	0.000559171
50742635	PREDICTED: radial spoke head protein 3 homolog isoform X6						1	4.8	2	4	0.000225302	1	4.8	2	2	0.000126478	1	4.8	2	5	0.00036383
50746455	PREDICTED: LRP2-binding protein isoform X4						1	5.9	2	2	8.70248e-05
50746997	PREDICTED: ubiquitin carboxyl-terminal hydrolase 46 isoform X2																0.9981	2.2	1	2	0.000127681
50747886	PREDICTED: MOB kinase activator 2 isoform X7											1	8.9	2	2	0.000147193
50748646	PREDICTED: protein Z-dependent protease inhibitor isoform X2																0.9986	2.3	1	1	4.10431e-05
50748652	PREDICTED: alpha-1-antitrypsin isoform X2						1	4.8	2	2	8.47143e-05	0.9999	4.8	2	3	0.000132994
50748654	PREDICTED: alpha-1-antiproteinase 2 isoform X2						1	10.6	4	5	0.000294703	1	7.6	3	8	0.000497733	1	15.3	6	13	0.000988303
50748700	PREDICTED: tryptophan--tRNA ligase, cytoplasmic isoform X3											1	7.6	3	3	0.000105304	1	8.9	3	3	0.000120123
50751616	PREDICTED: enoyl-CoA hydratase domain-containing protein 2, mitochondrial isoform X4																0.9997	7.4	2	3	0.000217062
50755288	PREDICTED: betaine--homocysteine S-methyltransferase 1																1	4.9	2	4	0.000237845
50755601	PREDICTED: leucine-rich repeat-containing protein 48 isoform X5																1	4.2	2	2	9.2941e-05
50755667	PREDICTED: NADH dehydrogenase [ubiquinone] 1 beta subcomplex subunit 10											1	13.7	3	4	0.000353674	1	19.4	4	6	0.000646642
50757691	PREDICTED: uncharacterized protein LOC417345 isoform X4																1	9.6	2	2	0.000159183
50758444	PREDICTED: thioredoxin domain-containing protein 17 isoform X2											1	34.4	4	4	0.000338064
50759810	PREDICTED: peflin isoform X2																0.9984	4.5	1	1	0.000157917
50760047	PREDICTED: vacuolar protein sorting-associated protein 26B isoform X2											1	9.8	2	3	0.000136321
52138653	60S ribosomal protein L7a																0.9975	4.1	1	1	6.06197e-05
52138705	vitellogenin-1 precursor						1	1.4	2	3	2.79656e-05	1	1.4	2	3	2.92331e-05	0.9973	0.6	1	1	1.15386e-05
56119066	cytosolic Fe-S cluster assembly factor NUBP2																0.994	4.4	1	1	0.000102524
56605886	plastin-2																0.9956	5.8	2	1	3.43863e-05
57524920	glucose-6-phosphate isomerase						1	7.2	4	4	0.000148401	1	4.5	2	2	7.59969e-05
57524955	acyl-CoA dehydrogenase family member 9, mitochondrial											1	3.1	2	2	4.8209e-05
57524986	stress-70 protein, mitochondrial precursor																1	3.9	2	2	5.52681e-05
57525201	short-chain specific acyl-CoA dehydrogenase, mitochondrial											1	8.2	3	4	0.000174884	1	14.7	5	5	0.000269709
57525373	leukotriene A-4 hydrolase																1	4.1	2	2	6.27627e-05
57525400	60S ribosomal protein L3																0.9986	2.2	1	1	4.60174e-05
57525478	[Pyruvate dehydrogenase [lipoamide]] kinase isozyme 3, mitochondrial																0.9966	2.5	1	1	4.13706e-05
57529307	NADH dehydrogenase [ubiquinone] 1 alpha subcomplex subunit 9, mitochondrial											1	6.1	2	3	0.000173694	1	19.6	6	7	0.000475903
57529492	3-ketoacyl-CoA thiolase, mitochondrial						1	12.6	4	6	0.000378339	1	13.4	4	5	0.000350061	1	12.1	4	6	0.000445333
57529561	GMP synthase																0.9938	1.6	1	1	3.00776e-05
57529615	D-beta-hydroxybutyrate dehydrogenase, mitochondrial precursor																0.9956	2.9	1	1	5.28352e-05
57529742	mitochondrial chaperone BCS1																1	5.5	2	2	0.000108529
57529904	eukaryotic translation initiation factor 5											1	4.4	2	2	6.59475e-05
57530020	coatomer subunit beta						0.9999	2.9	2	3	5.79597e-05	0.9999	2.5	2	2	4.06361e-05
57530041	mitochondrial inner membrane protein																0.9983	1.8	1	1	2.53446e-05
57530180	plastin-3											1	4.3	2	2	5.37717e-05	0.9993	4.5	2	2	6.46389e-05
57530311	translin-associated protein X						1	19.3	3	4	0.000303566	1	11.4	2	4	0.000308988	0.9975	5.4	1	1	8.90825e-05
57530344	isoleucine--tRNA ligase, mitochondrial precursor																1	3.8	3	3	6.26461e-05
57530562	NF-kappa-B inhibitor-interacting Ras-like protein 2						0.9941	11.5	2	2	0.000126597
57530712	3-hydroxyisobutyrate dehydrogenase						1	8.1	2	2	0.000130278						1	8.1	2	2	0.000174575
60302714	serine/threonine-protein kinase Nek6																0.9981	2.6	1	1	6.40576e-05
61097981	succinyl-CoA ligase [ADP/GDP-forming] subunit alpha, mitochondrial																0.9986	3.6	1	3	0.000357854
61098266	glutaminyl-tRNA synthetase											1	2.8	2	2	3.66951e-05
61098334	ubiquitin-conjugating enzyme E2 N																0.9973	7.2	1	1	9.07886e-05
61098338	dihydrolipoyllysine-residue succinyltransferase component of 2-oxoglutarate dehydrogenase complex, mitochondrial																1	10	5	7	0.000485011
61098372	60 kDa heat shock protein, mitochondrial precursor																1	5.2	3	3	0.000104121
71894701	pyruvate dehydrogenase complex, component X																1	5.8	2	2	8.81988e-05
71894925	osteopetrosis-associated transmembrane protein 1 precursor																0.9983	3.6	1	2	0.000176126
71894963	glia maturation factor beta						1	14.1	2	3	0.000310997	1	11.3	2	3	0.000311183	0.9926	6.3	1	1	0.000122877
71894977	growth hormone-inducible transmembrane protein																1	6.3	2	2	0.000203523
71895095	40S ribosomal protein S3						1	7.4	2	2	8.04268e-05	1	7.4	2	2	8.42258e-05
71895123	3-hydroxyisobutyryl-CoA hydrolase, mitochondrial																0.9987	6.2	2	2	8.41155e-05
71895183	obg-like ATPase 1						1	5.1	2	2	6.52911e-05	1	5.1	2	3	0.000100204	1	5.1	2	2	8.08323e-05
71895291	40S ribosomal protein S14																1	16.6	3	3	0.000384754
71895343	tumor necrosis factor alpha-induced protein 8																0.9984	7.4	1	2	0.000200206
71895483	lysine--tRNA ligase																0.9976	1.5	1	1	3.0775e-05
71895681	electron-transfer-flavoprotein, alpha polypeptide						1	16.5	5	8	0.000405331						1	9.5	3	5	0.000317808
71895709	glycine--tRNA ligase																0.9977	1.6	1	1	2.73906e-05
71896007	actin-related protein 2/3 complex subunit 5																0.9986	7.9	1	2	0.000196651
71896411	tubulin beta-5 chain																0.9992	24.9	11	1	6.38823e-05
71896819	complement C1s subcomponent precursor																0.9973	2	1	1	4.13939e-05
71896915	WD repeat and FYVE domain-containing protein 1						1	6.6	2	2	9.59413e-05
71897015	cytosol aminopeptidase																1	7.2	3	4	0.00020742
71897021	dihydrolipoyl dehydrogenase, mitochondrial						1	6.3	2	2	7.93515e-05	1	5.9	2	2	8.42334e-05	1	19.7	8	8	0.000409789
71897057	sorting nexin-27											1	4.1	2	2	7.49277e-05
71897071	protein NipSnap homolog 2						1	6	2	4	0.000254654						0.9986	3.2	1	3	0.000216883
71897377	ovalbumin-related protein Y											1	8.8	3	4	0.000223054	1	13.7	6	11	0.000770935
87162466	ribonuclease T2 precursor											1	10.5	2	4	0.000340963
94400858	secreted phosphoprotein 24																0.9985	6.7	1	1	0.000131169
94536817	signal peptidase complex catalytic subunit SEC11A																0.9986	4.5	1	1	9.22749e-05
110227609	spectrin alpha chain, non-erythrocytic 1																0.9951	0.9	1	1	6.06859e-06
113951671	carbamoyl-phosphate synthase [ammonia], mitochondrial																1	5.6	8	10	0.000166706
118082185	PREDICTED: IQ motif and ubiquitin domain containing isoform X2																1	3.4	2	2	4.93287e-05
118082366	PREDICTED: centrosomal protein of 290 kDa isoform X5																0.9967	0.4	1	8	4.17933e-05
118082574	PREDICTED: histone H2A-IV																1	14.2	2	2	0.000471871
118082580	PREDICTED: histone H3.2-like																1	11	2	2	0.000290299
118082590	PREDICTED: histone H4-like											1	21.4	2	2	0.000287642	1	29.1	3	3	0.000500956
118083088	PREDICTED: transmembrane 7 superfamily member 3 isoform X2																0.9906	1.6	1	1	8.24137e-05
118083336	PREDICTED: leucine-rich repeat-containing protein 23 isoform X2						1	8.3	2	2	0.000131272						1	8.9	3	3	0.000240223
118083348	PREDICTED: complement C1r subcomponent																0.9985	2.2	1	1	3.3008e-05
118085713	PREDICTED: peroxisomal carnitine O-octanoyltransferase isoformX2																0.9958	1.6	1	1	3.52988e-05
118086497	PREDICTED: serpin B12																0.9986	2.4	1	1	8.57621e-05
118087124	PREDICTED: copine-3						1	3.3	2	7	0.00029507						0.9986	1.7	1	3	0.000148773
118087385	PREDICTED: protein NDRG1																0.9914	3.5	1	1	0.000115097
118089093	PREDICTED: quinone oxidoreductase PIG3 isoform X3						1	6.9	2	3	0.000246658						0.9986	4.5	1	1	0.00010744
118089155	PREDICTED: EF-hand domain-containing protein 1																1	15.1	9	17	0.00049194
118090466	PREDICTED: putative methyltransferase KIAA1456 isoform X8																0.9909	1.7	1	1	4.91374e-05
118091269	PREDICTED: dual specificity protein phosphatase 8 isoform X1																0.9971	1.1	1	5	0.000182208
118092152	PREDICTED: adenylate kinase 7 isoform X4																1	3.6	2	2	6.23012e-05
118092580	PREDICTED: vacuolar protein sorting-associated protein 26A																0.9963	3.7	1	1	5.39525e-05
118093904	PREDICTED: glycerol-3-phosphate dehydrogenase, mitochondrial																1	4.3	3	3	8.2419e-05
118094713	PREDICTED: complement component C8 alpha chain											0.9999	3.8	2	4	0.000134804	1	10.6	5	10	0.000380146
118094715	PREDICTED: complement component C8 beta chain						1	4.1	2	2	6.21077e-05	1	9.9	5	8	0.000258451	1	24	11	23	0.000911526
118094828	PREDICTED: pre-mRNA 3' end processing protein WDR33 isoform X4																0.996	3.7	1	1	1.89091e-05
118095251	PREDICTED: kininogen-1 isoform X2						1	3.3	2	2	6.4613e-05	1	5.8	4	8	0.000287134	1	8.9	5	8	0.000322375
118095559	PREDICTED: immunoglobulin superfamily containing leucine-rich repeat protein																0.9981	2.6	1	1	5.24495e-05
118095965	PREDICTED: cartilage intermediate layer protein 1 isoform X2																0.9941	1.1	1	1	1.54567e-05
118096224	PREDICTED: pyruvate dehydrogenase phosphatase regulatory subunit, mitochondrial																0.9979	1.4	1	1	2.98778e-05
118096666	PREDICTED: transmembrane protein 231 isoform X3																0.9981	2.7	1	1	9.17686e-05
118096838	PREDICTED: protein tyrosine phosphatase domain-containing protein 1 isoform X12																0.9947	1.3	1	2	5.10612e-05
118098536	PREDICTED: coiled-coil domain-containing protein 63						1	9.8	6	7	0.00019429	1	6	4	4	0.000111682	1	9.1	6	12	0.000401997
118099806	PREDICTED: dynein intermediate chain 2, axonemal isoform X1																1	20.7	10	18	0.000631603
118099965	PREDICTED: ATP synthase subunit d, mitochondrial isoformX1																1	12.4	2	3	0.000290426
118100744	PREDICTED: helicase with zinc finger domain 2 isoform X3						1	0.8	2	2	1.28411e-05
118101401	PREDICTED: voltage-dependent anion-selective channel protein 3 isoform X10						1	12.3	4	4	0.000244084	1	12.3	3	3	0.000187382	1	12.3	3	5	0.000380743
118101754	PREDICTED: tissue alpha-L-fucosidase isoform X3																0.9984	2.4	1	1	8.03014e-05
118101780	PREDICTED: adenylate kinase 2, mitochondrial isoform X4																0.9982	4.6	2	1	7.03583e-05
118102009	PREDICTED: 40S ribosomal protein S25 isoform X1																0.9979	8	1	2	0.000220113
118102172	PREDICTED: nucleoporin 210kDa-like isoform X1																1	0.9	2	2	3.69847e-05
118102410	PREDICTED: ras-related protein Rab-7L1 isoform X3																0.9965	5.4	1	1	6.95015e-05
118103730	PREDICTED: nuclear pore complex protein Nup155 isoform X3																0.9978	1.2	1	1	2.40005e-05
118405200	actin, alpha cardiac muscle 1						0.9998	35.3	15	19	0.00069076	1	39	16	24	0.000973966	1	42.4	15	25	0.00118939
119331154	profilin-2											0.9999	15.7	2	2	0.000215717
132626770	heterogeneous nuclear ribonucleoprotein R																0.9982	2.7	1	2	6.23327e-05
145046232	plasminogen activator inhibitor type 1, member 2 precursor											1	5	2	2	8.59353e-05	0.9986	2.7	1	2	9.95175e-05
157841182	keratin, type I cytoskeletal 14																1	10.3	6	2	7.50715e-05
162952006	ovomucoid precursor						0.9998	14.4	2	2	0.000233764						1	32.7	4	5	0.000706949
164452937	nudix (nucleoside diphosphate linked moiety X)-type motif 1																0.9905	7.7	1	1	0.000150959
255760030	selenide, water dikinase 1																0.9926	3.8	1	1	0.000112631
268370086	vitelline membrane outer layer protein 1 precursor																0.9986	4.9	1	2	0.000181532
269784816	dolichyl-diphosphooligosaccharide--protein glycosyltransferase 48 kDa subunit																0.9972	2.5	1	1	6.73776e-05
302191625	importin subunit alpha-3											1	4.4	2	3	0.000215261
306482629	protein MEMO1						0.9999	9.1	2	2	0.000131763
307078140	PrdX-deacylase domain 1																0.9976	8	1	1	0.000123842
310772213	nucleotide binding protein 1 (MinD homolog, E. coli)						1	8.4	2	2	0.000130305
310772245	enoyl-CoA hydratase domain-containing protein 3, mitochondrial																0.9986	2.8	1	1	7.64462e-05
313103010	transcription factor ETV6																0.9963	1.8	1	3	0.000152038
313747497	annexin A13						1	6	2	3	8.60745e-05
313760541	cysteine-rich with EGF-like domain protein 2 precursor																0.9981	5.2	1	1	4.59335e-05
313760551	S-adenosylmethionine synthase isoform type-1																0.9985	3.8	1	1	6.35213e-05
313850985	biotinidase																0.9986	2.7	1	1	6.11865e-05
314122356	membrane protein, palmitoylated 5 (MAGUK p55 subfamily member 5)						1	4.3	2	3	7.24421e-05
326633216	soluble mannose-binding lectin precursor																0.9935	3.1	1	1	6.12292e-05
326633233	ubiquitin-conjugating enzyme E2 variant 1											1	20	3	5	0.000377005	1	13.1	2	2	0.000176098
340523133	arginase, type II						1	11.5	2	2	0.000197131						1	11.5	2	3	0.000358027
343790924	aldo-keto reductase family 1, member B1-like						0.9995	46.5	18	1	4.71359e-05
347360902	isocitrate dehydrogenase [NAD] subunit alpha, mitochondrial						1	9.7	3	4	0.000183035	1	13	4	7	0.000329614	1	22.2	9	13	0.00072995
347360989	adseverin											1	6	3	4	0.000104957	1	5.2	3	3	9.29247e-05
347921037	5' exonuclease Apollo																0.9975	1.6	1	2	0.000146837
363727341	PREDICTED: putative adenosylhomocysteinase 3 isoform X5																0.9981	1.6	1	1	4.08139e-05
363728053	PREDICTED: poly(U)-specific endoribonuclease-A-like isoform X3											1	20.4	4	9	0.000669104	1	11.4	2	3	0.000246645
363728239	PREDICTED: von Willebrand factor isoform X2																0.9977	0.8	1	1	8.62351e-06
363730053	PREDICTED: caiB/baiF CoA-transferase family protein C7orf10 isoform X1						1	13.3	4	5	0.000327737	1	12.7	5	5	0.000340855	1	15.5	5	8	0.000663483
363730269	PREDICTED: thioredoxin domain-containing protein 3 isoform X3						1	7	4	4	0.00012075						1	10.6	7	20	0.000722109
363730685	PREDICTED: NADH dehydrogenase [ubiquinone] flavoprotein 2, mitochondrial isoform 2						1	9.8	2	2	0.000122418						1	9.8	2	3	0.000241321
363731156	PREDICTED: NADH dehydrogenase [ubiquinone] 1 beta subcomplex subunit 9																1	16.1	3	4	0.000344313
363731173	PREDICTED: coiled-coil domain-containing protein 166-like																0.9949	2.6	1	1	4.37048e-05
363731214	PREDICTED: fibulin-7-like						1	6.3	2	2	9.18971e-05						0.9977	3.6	1	1	5.58486e-05
363731439	PREDICTED: leucine-rich repeat neuronal protein 4 isoform X2						1	1.9	2	3	0.000140817
363731823	PREDICTED: T-complex-associated testis-expressed protein 1 isoform X7																0.9999	4.4	2	2	9.89414e-05
363732330	PREDICTED: peptidylprolyl isomerase (cyclophilin)-like 6 isoform X4																0.9985	5.1	1	2	0.000250498
363732555	PREDICTED: coiled-coil domain-containing protein 164 isoform X2																1	7.8	4	5	0.000110518
363734044	PREDICTED: 26S proteasome non-ATPase regulatory subunit 13 isoform X1																1	5.4	2	3	0.000171551
363734702	PREDICTED: acyl-coenzyme A thioesterase 1 isoform X1						1	4.5	2	3	0.000115049	1	8.4	3	5	0.000195146	1	8.4	3	4	0.000189968
363735454	PREDICTED: beta-microseminoprotein-like isoform X1											1	32.7	3	7	0.00102073
363735605	PREDICTED: pleckstrin homology domain-containing family A member 1 isoform X5											0.9994	5.4	2	2	7.31441e-05
363735943	PREDICTED: NIF3-like protein 1 isoform X2																0.9913	3.5	1	1	7.04283e-05
363736746	PREDICTED: vascular cell adhesion protein 1 isoform X2						0.9999	3.7	2	3	9.74177e-05	0.9996	3.9	2	2	7.15572e-05	1	2.3	2	2	8.3342e-05
363738106	PREDICTED: uncharacterized oxidoreductase C663.09c-like isoform X1																1	12.4	2	2	0.000200414
363738225	PREDICTED: uncharacterized protein LOC776594 isoform X1						0.9991	8.1	2	3	0.000198387	1	16.9	5	6	0.000425788	1	12.5	4	5	0.000392829
363738242	PREDICTED: diphosphomevalonate decarboxylase isoform X4						1	6.8	2	4	0.000266872	1	6.8	2	4	0.000292091
363738684	PREDICTED: uncharacterized protein LOC416055						1	10.1	3	6	0.000394055	1	10.4	3	6	0.000402737	1	8.1	2	4	0.000308522
363738801	PREDICTED: sulfatase-modifying factor 1 isoform X1											0.9995	8.1	2	2	0.00012416
363739705	PREDICTED: insulin-like growth factor binding protein, acid labile subunit isoform X2																1	4.3	2	2	0.000116138
363739841	PREDICTED: MORN repeat-containing protein 3						1	13.8	3	3	0.000153483						1	15.5	3	6	0.00039142
363739855	PREDICTED: aldehyde dehydrogenase, mitochondrial isoformX2																1	7.9	5	8	0.000298941
363740107	PREDICTED: AP-1 complex subunit beta-1 isoform X3																0.9948	1.1	1	1	2.49644e-05
363740684	PREDICTED: target of myb1-like 1 isoform X2																0.9975	2.8	1	1	5.71955e-05
363741022	PREDICTED: myeloperoxidase						1	9.3	4	6	0.00018168	1	16.6	8	12	0.000385141	1	9.4	4	9	0.000342364
363741140	PREDICTED: 60S ribosomal protein L23a																0.9986	8.4	1	1	0.000106554
363741407	PREDICTED: cysteine desulfurase, mitochondrial-like																1	3.8	2	2	8.79237e-05
363741689	PREDICTED: cathepsin Z											1	10.8	2	2	0.000190108	0.9983	3.3	1	1	0.000111544
363742359	PREDICTED: collagen alpha-2(VIII) chain											0.9995	4.2	2	3	0.000202116	0.9955	2	1	1	8.27761e-05
363742820	PREDICTED: extracellular matrix protein 1 isoform X1																0.992	3.9	1	1	0.000111599
363742872	PREDICTED: selenium-binding protein 1-like isoform X1																0.9984	3.9	2	1	3.82212e-05
363743661	PREDICTED: PDZ domain-containing protein GIPC3 isoform X1																0.9975	3.7	1	2	0.000154165
363743933	PREDICTED: ubiquitin-conjugating enzyme E2 R2-like isoform X2																0.9965	5	1	1	0.000125745
363743937	PREDICTED: mothers against decapentaplegic homolog 2-like isoformX2						0.9935	5.6	2	5	0.00024329	0.9937	5.6	2	3	0.000164492	0.9987	5.6	2	4	0.000240682
363744277	PREDICTED: aquaporin-7 isoform X4																0.9986	4.3	1	2	0.000290785
363744876	PREDICTED: hydroxysteroid dehydrogenase-like protein 2-like isoform 1											1	5.6	2	3	0.000133556	1	14	4	6	0.000301377
363745252	PREDICTED: hemoglobin subunit alpha-A isoform X1											1	29.6	4	12	0.00177017	1	35.9	5	10	0.00164551
363745254	PREDICTED: hemoglobin subunit alpha-D-like											1	46.1	6	9	0.0010075	1	28.4	4	2	0.000256088
363745352	PREDICTED: coiled-coil domain-containing protein 42A isoform X2																0.9985	4.6	1	1	6.3915e-05
363747010	PREDICTED: delta(3,5)-Delta(2,4)-dienoyl-CoA isomerase, mitochondrial-like, partial																0.9998	12.6	2	2	0.000302679
403044502	protein MAL2																0.996	6.2	1	3	0.00235513
448824824	ovalbumin-related protein X																1	9.8	4	3	0.000191844
459683873	dehydrogenase/reductase SDR family member 4						1	7.3	2	2	0.000151435						1	7.3	2	2	0.000181854
460417283	uncharacterized oxidoreductase-like isoform 2																0.9982	5.8	1	1	9.1624e-05
461496478	40S ribosomal protein S2																0.9973	3.8	1	1	5.37857e-05
471014333	carboxypeptidase N catalytic chain precursor																0.9967	2.2	1	1	8.33488e-05
475506293	hyaluronan-binding protein 2 preproprotein						1	18	7	14	0.000494808	1	19.6	8	13	0.000503994	1	19.5	9	19	0.000858929
475807703	enoyl-CoA hydratase, mitochondrial precursor						1	11.3	3	4	0.000212579						1	7.3	2	3	0.000204071
476007880	carboxypeptidase B preproprotein						0.9933	4.8	2	1	5.34832e-05
478247043	NADH dehydrogenase [ubiquinone] 1 beta subcomplex subunit 6																1	32	3	4	0.000478334
478431053	3,2-trans-enoyl-CoA isomerase, mitochondrial						1	12	3	3	0.000151115	1	12	3	6	0.000303409	1	15.3	4	8	0.000471322
478431063	tetraspanin-1						1	6.3	2	7	0.00351895						0.9986	3.4	1	4	0.00268714
478486799	60S ribosomal protein L12																0.997	5.5	1	2	0.000179848
478621080	NADH dehydrogenase [ubiquinone] 1 alpha subcomplex subunit 8 isoform 1																0.9986	6.4	1	2	0.000380759
480306401	sideroflexin-1																1	15.5	4	6	0.00041381
480354971	acetyl-CoA acetyltransferase, mitochondrial						1	8.1	3	3	0.000128578						1	24.7	6	7	0.000414933
482513629	protein SEC13 homolog																0.9983	3.4	1	2	0.000202017
482845615	hydroxyacyl-coenzyme A dehydrogenase, mitochondrial											1	4.8	2	3	0.000187814	1	6	2	3	0.00022719
483968280	chymotrypsin-C precursor						1	12	3	4	0.000695996						1	12.4	2	2	0.000488973
487442792	fructose-1,6-bisphosphatase 1											1	16.5	3	3	0.000148909	1	6.5	2	2	0.000116705
495529346	succinate-CoA ligase, ADP-forming, beta subunit																1	8.4	4	4	0.000153238
495529777	F-actin-capping protein subunit alpha-3						1	10.7	3	5	0.000291032
513157519	PREDICTED: plexin-A4 isoform X3											0.9998	5.5	2	2	2.18627e-05
513157641	PREDICTED: regulator of nonsense transcripts 2 isoform X2																0.9977	0.5	1	5	7.28425e-05
513157938	PREDICTED: coiled-coil domain-containing protein 146																1	3.2	3	3	4.07556e-05
513158259	PREDICTED: oxysterol-binding protein-related protein 8 isoform X7																0.9997	2.7	2	2	4.40517e-05
513160487	PREDICTED: cancer susceptibility candidate protein 1 homolog isoform X4																1	6.4	2	2	0.000126275
513160499	PREDICTED: cancer susceptibility candidate protein 1 homolog, partial																0.9986	2.5	1	1	0.000107294
513161113	PREDICTED: acrosin-binding protein isoform X3											1	6.3	2	2	9.52507e-05
513161343	PREDICTED: sperm-associated antigen 17 isoform X4						1	0.9	2	2	1.63954e-05						1	4.2	7	9	9.29251e-05
513161456	PREDICTED: glycogen synthase kinase-3 beta isoform X6											1	4.8	2	3	0.00013126	0.9985	2.1	1	1	5.10608e-05
513161676	PREDICTED: uncharacterized protein LOC418359 isoform X5						0.9999	2	2	4	3.65182e-05						1	6.6	10	17	0.000190641
513163245	PREDICTED: uncharacterized protein LOC418583 isoform X4						1	1.2	3	3	1.90546e-05						1	4.9	14	20	0.000156858
513164442	PREDICTED: growth hormone-regulated TBC protein 1, partial						1	5.5	2	3	0.000167039	1	5.5	2	3	0.000175566
513164679	PREDICTED: importin-5 isoform X6																1	8.8	7	11	0.000298069
513165785	PREDICTED: ubiquitin carboxyl-terminal hydrolase 12 isoform X4						1	8.5	3	6	0.000316082	1	5.5	2	5	0.000275317
513167089	PREDICTED: GTPase IMAP family member 8-like isoform X1						1	8.8	3	4	0.000118632
513168036	PREDICTED: armadillo repeat-containing protein 3 isoform X1																1	2.4	2	3	0.000115533
513168380	PREDICTED: EF-hand calcium-binding domain-containing protein 1 isoform X3																0.9984	5.1	1	2	0.000123682
513169213	PREDICTED: serine/arginine repetitive matrix protein 3 isoform X9																0.9985	8.2	1	1	0.000102223
513170744	PREDICTED: serpin B5																0.9984	3.4	1	2	0.000115146
513170833	PREDICTED: GDP-mannose 4,6 dehydratase											1	5.2	2	3	0.000124011	0.9977	2.1	1	1	5.11207e-05
513172980	PREDICTED: nudC domain-containing protein 1 isoform X1						1	3.9	3	3	8.05225e-05
513174240	PREDICTED: uncharacterized protein C20orf26						1	2.1	3	3	5.31277e-05						1	5.5	7	12	0.000265694
513174550	PREDICTED: LOW QUALITY PROTEIN: ankyrin repeat and EF-hand domain-containing protein 1																0.9967	1.4	1	1	2.42703e-05
513174799	PREDICTED: uncharacterized protein LOC421322 isoform X2																1	5.4	2	2	8.29028e-05
513176148	PREDICTED: cAMP and cAMP-inhibited cGMP 3',5'-cyclic phosphodiesterase 10A isoform X8						0.9995	19.6	21	1	2.35766e-05
513176219	PREDICTED: plasminogen-like											1	3.7	3	3	6.05446e-05	1	5.4	4	5	0.000121705
513176328	PREDICTED: androglobin																1	1.4	2	2	2.67415e-05
513177217	PREDICTED: receptor-type tyrosine-protein phosphatase kappa isoform X14											1	2.3	2	2	3.37845e-05
513179265	PREDICTED: microtubule-associated protein RP/EB family member 3-like isoform X2						1	10.6	2	2	0.00012363						0.9908	3	1	1	7.60591e-05
513179902	PREDICTED: hephaestin isoform X3						1	1.8	2	2	4.08622e-05	0.9977	1.8	2	2	4.42188e-05
513181274	PREDICTED: collagen alpha-6(IV) chain isoform X4						1	1.5	2	3	4.62106e-05	0.9992	1.5	2	2	3.27177e-05
513181636	PREDICTED: uncharacterized protein CXorf57																0.9983	1.3	1	1	3.22815e-05
513182244	PREDICTED: tetratricopeptide repeat protein 29 isoform X14																0.9986	2.5	1	1	4.30945e-05
513183187	PREDICTED: uncharacterized protein LOC770729 isoform X2																0.9986	5	1	2	0.000132201
513183190	PREDICTED: uncharacterized protein LOC770729 isoform X1											0.9999	15.3	2	5	0.000337871
513184142	PREDICTED: mitochondria-eating protein isoform X2											1	20.1	10	31	0.00114406
513184359	PREDICTED: zinc transporter 9 isoform X4																0.9981	2.2	1	1	3.62105e-05
513185363	PREDICTED: threonine synthase-like 2 isoform X4											1	11.3	4	5	0.000179202	1	6.3	3	4	0.000160799
513186274	PREDICTED: LOW QUALITY PROTEIN: importin-7											1	1.9	2	2	5.11145e-05	1	1.9	2	3	9.02938e-05
513186542	PREDICTED: oxysterol-binding protein-related protein 5 isoform X2						1	2.1	2	5	9.17361e-05	0.9999	2.1	2	4	7.48512e-05
513188425	PREDICTED: uncharacterized protein C14orf166B isoform X3						0.9999	4.6	2	2	0.000106368
513190862	PREDICTED: glutamate dehydrogenase 1, mitochondrial																1	16.1	6	2	9.43019e-05
513190995	PREDICTED: protein transport protein Sec24C isoform X4																0.9927	0.9	1	1	2.72174e-05
513191257	PREDICTED: leucine-rich repeat-containing protein 18						1	8.1	2	3	0.000131751
513192529	PREDICTED: LOW QUALITY PROTEIN: kinesin-like protein KIF20B																0.9984	0.5	1	9	8.11599e-05
513192568	PREDICTED: WD repeat-containing protein 96																1	1.3	2	2	2.56081e-05
513193723	PREDICTED: elongation factor 1-beta isoform X1						0.9949	9.8	2	3	0.000192167	0.999	9.8	2	3	0.000200091	1	9.8	2	3	0.000236353
513194764	PREDICTED: protein lifeguard 3 isoform X3																0.9986	5.5	1	1	0.000264337
513195975	PREDICTED: coagulation factor XIII B chain isoform X2											1	3.7	2	2	6.5079e-05	1	3.2	2	2	8.16768e-05
513196978	PREDICTED: hornerin-like isoform X2																0.9985	1.1	1	1	5.83053e-05
513197121	PREDICTED: formin binding protein 1-like isoform X3						0.9999	3.9	2	2	4.40509e-05
513198096	PREDICTED: non-specific lipid-transfer protein isoform X3																1	6.3	3	3	0.000121669
513199550	PREDICTED: mucin-4 isoform X1																0.9984	0.5	1	3	9.9424e-05
513200147	PREDICTED: myeloid leukemia factor 1 isoform X6						1	27.3	6	7	0.000311705						1	23.6	5	8	0.000419804
513201086	PREDICTED: ras-related protein Rab-8B isoform X6											1	32	12	4	0.000176218
513202182	PREDICTED: pro-cathepsin H						0.9999	5.7	2	3	0.000177577	1	5.7	2	5	0.000302833
513202320	PREDICTED: inositol hexakisphosphate and diphosphoinositol-pentakisphosphate kinase 1 isoform X8						1	1.8	2	2	2.31759e-05
513202676	PREDICTED: translin-associated factor X-interacting protein 1 isoform X2																1	3.3	2	2	4.77032e-05
513202974	PREDICTED: solute carrier family 12 member 3 isoform X9						1	24	23	131	0.00375273	0.9991	27.4	25	3	9.10863e-05	0.9966	22.4	19	2	6.80035e-05
513204198	PREDICTED: POC1 centriolar protein homolog A isoform X1																0.9981	1.8	1	2	9.13674e-05
513205199	PREDICTED: coiled-coil-helix-coiled-coil-helix domain-containing protein 6A, mitochondrial isoform X3						0.9998	6.4	2	2	6.68596e-05						1	6.4	2	2	7.9141e-05
513205305	PREDICTED: coiled-coil domain-containing protein 37																0.9981	1.7	1	1	3.33072e-05
513205474	PREDICTED: protein FAM3D isoform X14						1	27	6	14	0.00094071	1	33.8	7	12	0.000868267	1	19.4	5	7	0.000566534
513208290	PREDICTED: B9 domain-containing protein 1 isoform X3																0.9938	4.2	1	2	0.000150467
513208457	PREDICTED: uncharacterized protein LOC771073 isoform X2																0.9984	4.1	1	1	6.62249e-05
513209153	PREDICTED: putative uncharacterized protein C16orf96 homolog isoform X2																0.9986	2.1	1	2	8.07273e-05
513209254	PREDICTED: nucleoside diphosphate kinase A isoform X2																0.9915	4.7	1	1	7.21529e-05
513209317	PREDICTED: tetratricopeptide repeat protein 18 isoform X1																1	3.1	3	3	6.82773e-05
513210286	PREDICTED: disintegrin and metalloproteinase domain-containing protein 9-like																0.9943	2.5	1	1	3.59615e-05
513210653	PREDICTED: gamma-glutamyltranspeptidase 1 isoform X11						1	43.5	37	379	0.0077408
513211112	PREDICTED: IQ domain-containing protein D-like isoform X3						1	10	3	3	0.000103593						1	11.2	4	4	0.000172037
513211517	PREDICTED: class II histocompatibility antigen, B-L beta chain																0.9986	6.8	1	3	0.000363273
513212763	PREDICTED: chromosome 17 open reading frame, human C9orf96 isoform X7																0.9972	3	1	1	7.66538e-05
513213080	PREDICTED: MORN repeat-containing protein 5 isoform X2																1	11.6	2	2	0.000149513
513213443	PREDICTED: glutamine-rich protein 2						1	3	3	4	8.63781e-05						1	5.3	4	6	0.000152163
513213726	PREDICTED: 2-oxoglutarate and iron-dependent oxygenase domain-containing protein 3											1	7	2	2	0.000112704
513213820	PREDICTED: centrosomal protein of 112 kDa isoform X1						1	3.1	2	2	2.43256e-05						1	5.8	5	5	6.93466e-05
513213832	PREDICTED: protein kinase C alpha type-like isoform X1						1	3.6	2	2	4.56443e-05
513214036	PREDICTED: brain-specific angiogenesis inhibitor 1-associated protein 2 isoformX3																1	8.5	3	3	0.000105228
513214129	PREDICTED: coiled-coil domain-containing protein 40						1	2.8	3	3	4.44e-05
513214228	PREDICTED: LOW QUALITY PROTEIN: mitochondrial dicarboxylate carrier																0.9984	2.6	1	1	6.57873e-05
513215168	PREDICTED: septin-4-like isoform X2																0.9951	4	3	1	2.59617e-05
513215526	PREDICTED: serine/threonine/tyrosine interacting-like 1 isoform X3																1	11.7	3	4	0.000395728
513215976	PREDICTED: unconventional myosin-XVIIIa isoform X37						1	2.5	5	7	4.78275e-05
513216113	PREDICTED: EF-hand calcium-binding domain-containing protein 5 isoform X9						1	3.8	3	3	5.03694e-05						1	2.9	2	3	5.99346e-05
513216250	PREDICTED: aspartoacylase isoform X4											1	6.7	2	2	9.13756e-05
513217567	PREDICTED: acetyl-coenzyme A synthetase, cytoplasmic isoform X1																1	3	2	2	8.31023e-05
513218041	PREDICTED: synaptonemal complex protein 2																0.9984	0.6	1	1	1.03241e-05
513219427	PREDICTED: coiled-coil domain-containing protein 27 isoform X1						1	4.4	2	2	7.59455e-05						1	4.4	2	3	0.000136249
513219505	PREDICTED: 1-phosphatidylinositol 4,5-bisphosphate phosphodiesterase eta-2 isoform X10																0.9986	0.5	1	1	1.32486e-05
513220377	PREDICTED: zinc finger MYND domain-containing protein 12, partial						1	7.8	3	3	0.00014005						1	7.3	3	4	0.000220497
513222537	PREDICTED: dihydrolipoyllysine-residue acetyltransferase component of pyruvate dehydrogenase complex, mitochondrial																1	5.7	3	6	0.000234237
513222619	PREDICTED: sperm-associated antigen 4 protein-like isoform X2																0.9967	6.1	1	1	0.000166592
513223183	PREDICTED: protein S100-A9-like																1	29.4	3	4	0.000398183
513223667	PREDICTED: selenium-binding protein 1-like isoform X2																0.9981	2.5	1	1	3.37536e-05
513223965	PREDICTED: prefoldin subunit 2 isoform X2											1	11.5	2	3	0.000188994	0.9974	5.2	1	1	6.97481e-05
513224675	PREDICTED: major facilitator superfamily domain-containing protein 4																0.9974	1.8	1	1	0.000201037
513225341	PREDICTED: acidic mammalian chitinase-like						0.9979	14.6	3	1	0.000158062	0.9981	14.6	3	2	0.000338408	0.999	14.6	3	5	0.000916703
513225731	PREDICTED: serine-rich adhesin for platelets-like						1	3	2	2	3.85115e-05
513226231	PREDICTED: tetratricopeptide repeat protein 25																1	5.9	3	3	7.5966e-05
513226445	PREDICTED: fibrillin-2																0.9915	0.3	1	1	9.7653e-06
513227444	PREDICTED: phospholipid hydroperoxide glutathione peroxidase, mitochondrial																0.9985	12.6	1	1	0.000124804
513227519	PREDICTED: NADH dehydrogenase [ubiquinone] iron-sulfur protein 7, mitochondrial, partial																1	8.4	2	3	0.000331095
513227923	PREDICTED: pyroglutamyl-peptidase 1						1	10.2	2	3	0.00038552	1	10.2	2	2	0.000255829	0.9981	7.5	1	1	0.000156406
513229248	PREDICTED: cAMP-specific 3',5'-cyclic phosphodiesterase 4D isoform X1																0.9982	1.1	1	3	0.000102488
513229679	PREDICTED: centrosomal protein POC5 isoform X5																1	5.3	3	6	0.000181777
513230260	PREDICTED: sperm-associated antigen 4 protein-like isoform X1																1	8.5	2	4	0.00024336
513231104	PREDICTED: uncharacterized protein LOC101747628																0.9982	1.8	1	3	0.000117954
513231431	PREDICTED: inositol hexakisphosphate and diphosphoinositol-pentakisphosphate kinase 2 isoform X9											1	2.8	3	4	5.20002e-05
513231624	PREDICTED: unconventional myosin-IXb-like																1	5.6	2	3	0.000141446
513232659	PREDICTED: leucine-rich repeat-containing protein 19-like																0.995	3.2	1	1	0.000103947
513233332	PREDICTED: uncharacterized protein LOC768709																1	12.1	3	4	0.000384765
513233654	PREDICTED: deleted in malignant brain tumors 1 protein																1	1	3	3	3.42762e-05
513233665	PREDICTED: deleted in malignant brain tumors 1 protein-like											0.9968	5	2	5	0.000317221	0.9994	5	2	4	0.000308546
513233700	PREDICTED: soluble scavenger receptor cysteine-rich domain-containing protein SSC5D-like isoform X2																1	24	4	6	0.000649292
513233729	PREDICTED: deleted in malignant brain tumors 1 protein-like											0.9968	5.2	2	4	0.000231797	0.9988	5.2	2	1	7.09424e-05
513235190	PREDICTED: NADH dehydrogenase [ubiquinone] iron-sulfur protein 2, mitochondrial-like																0.9982	9.2	1	2	0.000241847
513236222	PREDICTED: glutaryl-CoA dehydrogenase, mitochondrial, partial																1	9.8	2	3	0.000278329
513236352	PREDICTED: IgGFc-binding protein-like						0.9999	4.2	2	2	0.000100672	1	11	5	7	0.000384756	0.9982	2.1	1	1	6.14382e-05
513236585	PREDICTED: translation initiation factor IF-2-like isoform X3																0.9936	3.2	1	2	0.000361247
513236669	PREDICTED: NADH dehydrogenase [ubiquinone] iron-sulfur protein 2, mitochondrial-like, partial																0.9986	10.1	1	2	0.000226899
513237348	PREDICTED: NADH dehydrogenase [ubiquinone] iron-sulfur protein 2, mitochondrial-like																0.9985	3.8	1	1	0.000181514
VH	VH						0.9965	13.7	2	11	0.00162995	1	13.7	2	15	0.00232419	0.9994	13.7	2	12	0.00230759

## Sheet: Dominant-Subdominant protein ID
			Dominant male																			Subdominant male
		Female 1, 1st mating					Female 1, 2nd mating					Female 1, 3rd mating					Female 2, 1st mating					Female 1, 1st mating					Female 1, 2nd mating					Female 1, 3rd mating					Female 2, 1st mating
GI number	annotation	probability	% coverage	unique peptides	total PSM	APEX score	probability	% coverage	unique peptides	total PSM	APEX score	probability	% coverage	unique peptides	total PSM	APEX score	probability	% coverage	unique peptides	total PSM	APEX score	probability	% coverage	unique peptides	total PSM	APEX score	probability	% coverage	unique peptides	total PSM	APEX score	probability	% coverage	unique peptides	total PSM	APEX score	probability	% coverage	unique peptides	total PSM	APEX score
45383974	serum albumin precursor	1	69.1	46	444	0.011919	1	71.7	48	530	0.0142427	1	70.9	51	492	0.0140652	1	74.6	51	587	0.0194508	1	72.4	47	537	0.0142277	1	74.3	51	540	0.0170583	1	73.2	51	601	0.0186831	1	73.5	50	534	0.0168467
48976029	gallinacin-10 preproprotein	1	45.6	2	6	0.0100494	1	45.6	2	6	0.00692795	1	45.6	2	7	0.0118147	0.9987	35.3	1	2	0.00384894	1	45.6	2	7	0.00981192	1	45.6	2	6	0.0102944	1	45.6	2	7	0.0136375	0.9987	35.3	1	3	0.00685428
363727504	PREDICTED: pendrin isoform X2	1	28.1	24	146	0.00982731	1	29.1	23	126	0.00903569	1	27.6	22	107	0.0086994	1	21.2	18	79	0.00836188	1	28.2	25	147	0.009829	1	27.1	21	112	0.0104024	1	26.8	22	102	0.0089864	1	27.1	20	91	0.00903549
118098729	PREDICTED: gamma-glutamyltranspeptidase 1 isoform X10	1	49.7	35	220	0.0079025	1	50.3	36	219	0.00781467	1	48.7	34	178	0.00749213	1	44.6	31	130	0.00686908	1	49.7	34	212	0.00789517						1	49.2	35	165	0.00746355	1	44.1	30	105	0.00536126
46048651	solute carrier family 2, facilitated glucose transporter member 3	1	21.2	15	90	0.00747094	1	16.3	12	92	0.0088406	1	16.3	13	80	0.00810853	1	16.3	12	69	0.0087292	1	19.6	12	67	0.00629353	1	16.3	11	57	0.00757871	1	20	13	61	0.00687718	1	16.3	13	87	0.00983957
48675889	gallinacin-9 preproprotein	1	32.8	2	16	0.00680743	1	32.8	2	17	0.00694289	1	32.8	2	13	0.00636444	1	32.8	2	8	0.0046592	1	32.8	2	14	0.00563809	1	32.8	2	14	0.00773942	1	32.8	2	19	0.00999648	1	32.8	2	14	0.00809468
363744162	PREDICTED: lipid phosphate phosphohydrolase 1 isoform X2	1	17.7	9	46	0.00675422	1	17.7	9	43	0.00623978	1	15.2	6	25	0.00547942	1	15.2	7	22	0.00509996	1	24.7	10	38	0.00514177	1	17.7	8	30	0.00598007	1	11.3	4	18	0.00563042	1	15.2	6	14	0.00331031
45382961	apolipoprotein A-I preproprotein	1	78.8	27	153	0.00628833	1	84.1	31	180	0.00700553	1	86.4	34	223	0.00908089	1	82.2	30	204	0.0106565	1	79.2	27	147	0.00636734	1	83.3	31	225	0.0108236	1	86.7	37	203	0.00851842	1	88.3	36	211	0.00903307
45384320	fatty acid-binding protein, brain	1	77.3	9	47	0.00545193	1	72	8	38	0.00452216	1	60.6	7	30	0.00451106	1	53	5	9	0.0018341	1	77.3	10	50	0.00541679	1	62.9	8	39	0.00595902	1	75	11	40	0.0053926	1	62.9	7	14	0.00241309
45385813	ovotransferrin precursor	1	53	42	203	0.00542893	1	50.5	38	198	0.00573714	1	50.5	43	197	0.00597449	1	52.5	46	212	0.00700154	1	55.9	46	261	0.00677253	1	51.9	42	226	0.00781069	1	56.2	46	214	0.00667434	1	52.2	43	203	0.00668063
363729530	PREDICTED: hemopexin	1	47	14	52	0.00542132	1	41	12	41	0.00459384	1	47	14	49	0.00573644	1	39.9	13	45	0.00694675	1	47	14	53	0.00564456	1	47	14	45	0.00590295	1	39.9	13	50	0.00692832	1	47	14	65	0.00913385
71896973	protein NEL precursor	1	47.8	34	165	0.00534426	1	49	33	136	0.00456695	1	47.2	32	137	0.00519651	1	40.6	29	94	0.0044608	1	47.2	32	159	0.0053448	1	45.1	30	113	0.00505862	1	47.4	32	128	0.00523927	1	42.6	29	97	0.0042582
363740142	PREDICTED: sodium/glucose cotransporter 1 isoform X3	1	22.1	18	83	0.00531115	1	21.9	16	67	0.00464024	1	20.7	15	41	0.00336557	1	17.8	13	35	0.00390744	1	19.3	15	60	0.00449534	1	19	13	38	0.00381833	1	18.2	13	37	0.00360027	1	17.9	14	29	0.00289927
45383766	L-lactate dehydrogenase B chain	1	51.4	18	81	0.00520518	1	43.2	16	91	0.00666713	1	39	16	64	0.00510535	1	34.8	12	54	0.00615344	1	44.4	17	78	0.00526081	1	33.3	11	55	0.00650523	1	36.6	11	51	0.00584089	1	35.4	12	44	0.004839
513206743	PREDICTED: hexokinase-2-like	1	44.4	36	140	0.00514006	1	45.8	36	158	0.00576339	1	46.5	38	118	0.00491016	1	43.6	34	137	0.00751997	1	37.6	30	85	0.00311997	1	36.1	28	79	0.00383834	1	40.2	32	99	0.00453342	1	46.4	35	159	0.00813017
513219475	PREDICTED: membrane metallo-endopeptidase-like 1	1	39.2	35	159	0.00509715	1	41.1	34	156	0.00519801	1	36.4	33	96	0.00365556	1	34.2	27	102	0.00537005	1	38.9	35	154	0.00476004	1	39.3	28	101	0.00478727	1	37.9	32	104	0.0043447	1	26.6	25	60	0.00311452
45382061	triosephosphate isomerase	1	74.6	16	53	0.00503574	1	65.3	15	45	0.00477883	1	73.4	17	61	0.00640618	1	74.6	17	37	0.00514122	1	74.6	17	41	0.00403778	1	68.1	15	43	0.00577551	1	61.3	16	29	0.00364248	1	68.1	15	31	0.00412761
55741594	14-3-3 protein theta	1	56.7	18	55	0.00503544	1	59.6	19	46	0.00473564	1	59.6	17	37	0.00399022	1	44.1	14	16	0.0022915	1	50.2	17	47	0.00440552	1	44.1	14	35	0.00485675	1	61.6	17	31	0.00380678	1	47.3	15	19	0.0024506
513230961	PREDICTED: solute carrier family 28 member 3 isoform X7	1	20	15	52	0.00489952	1	17	10	45	0.00449302	1	18.9	12	35	0.00382167	1	15.9	9	26	0.00357654	1	18.7	12	46	0.0043895	1	17	10	39	0.00477077	1	17.4	12	37	0.00420882	1	17.7	11	24	0.00325461
310772215	phosphatidylethanolamine-binding protein 1	1	59.9	10	28	0.00480251	1	47.6	9	24	0.00456989	1	78.1	13	35	0.00711203	1	47.6	8	15	0.00389725	1	74.3	12	33	0.00567978	1	59.9	10	28	0.00694176	1	47.6	8	25	0.00611307	1	52.9	8	15	0.00349978
45384340	creatine kinase B-type	1	53.5	23	80	0.00454747	1	60.9	23	76	0.0043598	1	52.8	21	90	0.0059744	1	39.9	14	27	0.00275027	1	54.1	20	72	0.00451685	1	47	19	44	0.00373678	1	50.1	21	45	0.0033219	1	43	17	41	0.00363665
157954047	heat shock protein HSP 90-alpha	1	46.7	46	178	0.00453863	1	52.7	45	177	0.00460723	1	39.7	38	148	0.00498915	1	39.3	35	119	0.00514367	1	46.3	43	172	0.00471334	1	45.7	37	138	0.00524421	1	40.2	35	116	0.00449371	1	40.4	36	108	0.00430852
46048961	glyceraldehyde-3-phosphate dehydrogenase	1	59.5	17	69	0.00452382	1	54.1	18	76	0.00498739	1	49.5	19	85	0.00618542	1	41.7	14	47	0.00495897	1	54.1	18	90	0.00591202	1	48.9	15	56	0.00521631	1	50.8	18	62	0.0050105	1	41.4	13	40	0.00414514
513206786	PREDICTED: ovoinhibitor	1	42.9	20	87	0.00450538	1	40.6	21	111	0.0058279	1	50.9	26	166	0.00833197	1	44.9	23	189	0.0125047	1	42.2	21	107	0.00557171	1	48.4	22	106	0.00669103	1	44.9	23	144	0.00888463	1	52	27	183	0.0098799
54020687	elongation factor 1-alpha 1	1	32.9	15	67	0.0044621	1	26.6	12	67	0.00467012	1	28.1	15	48	0.00373003	1	26.6	13	41	0.00445259	1	26.6	12	75	0.00515275	1	21.2	12	47	0.00451318	1	27.5	14	49	0.00439126	1	28.1	15	38	0.00379038
118091536	PREDICTED: astacin-like metalloendopeptidase	1	35.2	14	62	0.00442746	1	32.3	15	61	0.00437247	1	32.3	15	61	0.00530263	1	30.6	13	37	0.00400738	1	35.2	15	68	0.00478882	1	30.6	13	47	0.00467062	1	32	14	53	0.00503487	1	32	14	44	0.00439009
513175173	PREDICTED: neutral and basic amino acid transport protein rBAT isoform X3	1	47.1	27	104	0.00440663	1	37.3	23	89	0.00415098	1	35.7	24	64	0.00324153	1	28.2	19	51	0.00352094	1	39.8	23	98	0.00421611	1	24.9	17	62	0.00367601	1	32.6	21	67	0.0038189	1	30.7	20	43	0.00270314
55741616	14-3-3 protein epsilon	1	51.4	19	56	0.00437364	1	53.7	19	52	0.00476229	1	50.2	17	44	0.00405121	1	47.1	15	29	0.00349524	1	57.6	19	62	0.00500711	1	49	16	42	0.00484456	1	47.1	16	41	0.00445913	1	45.5	16	26	0.00333337
56119054	14-3-3 protein eta	1	48.2	15	46	0.00434827	1	45.7	15	53	0.00596612	1	51	14	38	0.00473299	1	42.9	13	28	0.00435688	1	45.7	15	33	0.00335872	1	51	14	31	0.00444543	1	51	14	29	0.00392354	1	42.1	12	15	0.0022339
46048768	alpha-enolase	1	57.6	26	106	0.00434443	1	51.2	27	126	0.00546693	1	58.8	27	103	0.00487601	1	42.4	22	71	0.00472392	1	53.7	25	121	0.00520084	1	42.9	20	86	0.00570498	1	50.7	24	90	0.00511583	1	51.6	25	82	0.00456862
330417943	fructose-bisphosphate aldolase C	1	72	25	60	0.00433062	1	76.6	24	65	0.00521389	1	69.5	27	56	0.00461061	1	51.4	22	50	0.00559286	1	72.8	25	68	0.00500136	1	68.7	26	56	0.00560656	1	69	26	56	0.00535417	1	67.3	25	50	0.00541462
86129578	peroxiredoxin-6	1	65.6	19	70	0.00421391	1	65.6	19	63	0.00392509	1	66.1	20	49	0.00350812	1	62.5	16	34	0.00337171	1	67.9	20	70	0.00445241	1	64.7	17	45	0.00391214	1	66.1	19	36	0.00294858	1	65.6	18	33	0.00294876
71895711	phosphofructokinase, platelet	1	40.9	18	58	0.00420952	1	31.7	13	45	0.0035619	1	30.4	14	38	0.00339844	1	20	10	26	0.00321422	1	35.6	15	56	0.0043541	1	23.9	11	37	0.00409725	1	27.6	12	39	0.00380786	1	20	10	34	0.00364428
46395491	PIT54 protein precursor	1	36.4	12	48	0.00412836	1	38.7	14	53	0.00434144	1	45.5	16	63	0.00511626	1	44	16	77	0.00748119	1	44.5	15	53	0.00403004	1	39.6	14	56	0.005706	1	43	14	65	0.00618709	1	51.3	17	74	0.00642777
71895985	phosphoglycerate mutase 1	1	55.9	14	34	0.00403447	1	45.7	12	31	0.00436944	1	62.6	15	34	0.00490793	1	42.1	10	25	0.00526636	1	56.7	16	42	0.0051938	1	40.2	12	21	0.00411689	1	54.3	16	30	0.00473916	1	51.2	14	26	0.00487758
45382425	vitamin D-binding protein precursor	1	44.6	24	65	0.00397887	1	53.9	24	62	0.00397633	1	52.9	30	128	0.00919618	1	52.9	30	173	0.0171953	1	48.1	23	51	0.00322555	1	51.9	29	126	0.0114857	1	46.9	22	64	0.00526383	1	58.7	34	186	0.0168244
363740848	PREDICTED: actin, cytoplasmic 2-like isoform X1	1	60.5	23	72	0.00391412	1	54.1	21	64	0.00388938	1	58.9	21	60	0.00399229	1	46.1	18	67	0.0057605	1	67.8	24	72	0.00397424	1	60.3	21	48	0.00356778	1	53.3	21	52	0.00386892	1	44.5	18	44	0.00360504
45383093	orosomucoid 1 (ovoglycoprotein) precursor	1	21.2	5	16	0.00388153	1	38.9	8	25	0.00657343	1	35	7	26	0.00723997	1	37.4	8	26	0.00927687	1	37.4	8	22	0.00538552	1	33.5	6	16	0.00522588	1	40.4	9	36	0.01136	1	37.4	8	28	0.0105392
429836849	peroxiredoxin-1	1	57.3	13	31	0.00385297	1	55.8	9	23	0.00305384	1	51.8	8	20	0.0029156	1	44.2	8	20	0.00405425	1	55.8	11	27	0.0033774	1	51.8	10	28	0.00519372	1	55.8	9	18	0.00293949	1	40.2	7	17	0.00298185
513157194	PREDICTED: LOW QUALITY PROTEIN: acrosin	1	14.9	6	23	0.00377913	1	14.9	6	23	0.00379482	1	14.9	6	22	0.00406281	1	7.9	3	11	0.00272345	1	14.6	5	20	0.00312358	1	7.9	3	9	0.00196621	1	8.2	4	14	0.0028808	1	7.9	3	15	0.00357017
45384392	apolipoprotein A-IV precursor	1	64.8	24	56	0.00374515	1	62.6	22	67	0.00487236	1	65.6	23	74	0.0056538	1	60.9	21	43	0.00390988	1	66.4	25	63	0.00436882	1	66.4	24	78	0.00707718	1	74.6	25	78	0.00692954	1	63.1	24	63	0.00608814
513186154	PREDICTED: ovochymase-2	1	21.4	16	62	0.00372222	1	23.4	16	61	0.00402877	1	21.9	15	47	0.00347522	1	20.3	13	41	0.00399805	1	21.9	16	52	0.00321556	1	17.9	12	46	0.00393102	1	23.8	16	46	0.00355366	1	16.5	12	27	0.00245215
86129492	pantetheinase precursor	1	31.9	15	55	0.00364443	1	31.7	14	64	0.00447813	1	26.2	12	39	0.00321416	1	26	13	48	0.00480948	1	33.1	15	57	0.00370888	1	27.8	13	43	0.0038176	1	31.5	14	51	0.00426269	1	24	11	37	0.00347132
125630639	prostaglandin E2 receptor EP4 subtype	1	15.2	7	26	0.00363946	1	15.4	8	26	0.0041359	1	20.2	9	24	0.00405903	1	12.8	5	13	0.00267049	1	15.4	8	19	0.00280651	1	12.8	5	19	0.003445	1	13.1	6	14	0.00245768	1	10.1	4	9	0.00184422
513158924	PREDICTED: putative phospholipase B 81b isoform X2	1	35.5	19	49	0.00361091	1	36.2	19	52	0.00439911	1	33.3	17	40	0.00343715	1	29.8	14	27	0.00323942	1	38.8	20	54	0.00399311	1	25.2	14	25	0.00267502	1	28.5	14	32	0.00306683	1	19.3	11	18	0.00204587
45384486	phosphoglycerate kinase	1	61.4	27	78	0.00358382	1	53.7	22	79	0.00396579	1	56.4	25	56	0.0029943	1	39.3	13	34	0.00291897	1	58.5	22	77	0.00374307	1	52.8	20	58	0.00387116	1	57.3	22	53	0.00321253	1	46.8	19	33	0.00233112
45383930	melanotransferrin precursor	1	36.3	25	80	0.00357421	1	32.5	25	68	0.00324947	1	30.2	20	58	0.00297862	1	25.5	18	39	0.00264567	1	30.6	23	81	0.00365222	1	27.9	21	51	0.0031848	1	29.9	20	52	0.00295564	1	27.4	19	37	0.00230076
363740842	PREDICTED: G-protein coupled receptor family C group 5 member C isoform X3	1	18.6	7	23	0.00356326	1	18.6	7	22	0.00367513	1	16	6	12	0.00210932	1	10.8	4	6	0.00137709	1	18.6	7	27	0.00413376	1	15.3	6	13	0.00244683	1	16	6	11	0.00228193	1	13.7	5	8	0.00182584
513202986	PREDICTED: solute carrier family 12 member 3 isoform X12	1	22.7	22	72	0.00353339						0.9991	18.8	20	1	5.60452e-05						1	25.5	24	82	0.00397512						0.9992	25.6	23	2	0.000127164	0.9977	21.9	19	1	6.59364e-05
392513682	guanine nucleotide-binding protein G(I)/G(S)/G(T) subunit beta-1	1	27.6	8	27	0.00351956	1	30.6	9	29	0.00400157	1	27.6	9	24	0.00346399	1	27.6	9	17	0.00362056	1	34.4	10	28	0.0036006	1	27.6	9	21	0.00388715	1	27.6	9	24	0.00395917	1	20.6	6	10	0.00186678
45384386	gelsolin precursor	1	37.3	27	87	0.00349697	1	39.8	29	114	0.00442226	1	44.7	34	119	0.00465178	1	38.9	27	101	0.00558838	1	41	29	96	0.00369025	1	44	32	119	0.00542314	1	46	34	128	0.00545779	1	41.9	31	123	0.00567232
45384330	ras-related C3 botulinum toxin substrate 1	1	45.3	10	26	0.00348216	1	39.6	7	16	0.0023745	1	39.6	8	12	0.0018872	1	30.2	6	7	0.00149013	1	44.3	9	23	0.00329912	1	44.3	9	13	0.00258077	1	39.1	9	11	0.00209387	1	38	8	8	0.00158878
303227902	acetyl-CoA acetyltransferase, cytosolic	1	27.7	11	23	0.0033963	1	23.9	8	18	0.00287096	1	16.5	8	15	0.00256216	1	11.7	6	8	0.00183521	1	34	9	19	0.00269144	1	14.2	6	8	0.00169429	1	15.2	6	13	0.0023702	1	15	5	6	0.00121347
57530355	malate dehydrogenase, cytoplasmic	1	51.2	16	53	0.00339112	1	44	14	46	0.00335116	1	48.8	16	47	0.00352457	1	40.1	11	32	0.00372379	1	48.8	16	40	0.00262698	1	40.1	11	24	0.00250861	1	46.1	14	29	0.00264251	1	40.1	11	23	0.00241741
45384208	L-lactate dehydrogenase A chain	1	33.7	12	43	0.00337845	1	38	13	39	0.00309216	1	36.4	15	31	0.00251413	1	27.7	9	21	0.00296041	1	39.5	13	39	0.00289225	1	37	11	26	0.00307452	1	25.9	9	24	0.00287351	1	30.4	10	15	0.00176156
268370291	angiotensin-converting enzyme precursor	1	28.4	40	127	0.00332788	1	24.7	34	85	0.00252241	1	26.1	38	73	0.00232035	1	24.6	33	58	0.00243741	1	29.8	40	108	0.00293786	1	26	32	85	0.00340435	1	24.4	33	68	0.00265322	1	25.4	31	60	0.00236609
71897249	potassium-transporting ATPase alpha chain 2	1	34.8	41	124	0.00329719	1	32.6	39	92	0.00254142	1	35.3	40	78	0.00236928	1	26.9	29	64	0.00277865	1	37.7	43	107	0.00279928	1	30.6	36	74	0.00266637	1	32.1	36	71	0.00247571	1	27.9	29	56	0.00221222
482677659	histamine N-methyltransferase isoform 1	1	34.9	10	30	0.00326668	1	32.2	9	24	0.00283437	1	28.4	8	19	0.00255788	1	22.9	6	16	0.00285239	1	35.3	10	27	0.00294266	1	35.3	9	23	0.00344952	1	28.4	8	14	0.00209425	1	26.7	7	11	0.0017504
153792243	polymeric immunoglobulin receptor precursor	1	15.6	12	50	0.00324169	1	15.3	11	43	0.00300612	1	15.3	11	38	0.00305265	1	9.3	5	9	0.00111517	1	16.8	13	63	0.00411419	1	16.5	12	51	0.00462267	1	18.7	13	42	0.00335019	1	16.5	11	31	0.00276525
118103607	PREDICTED: spermatid-specific manchette-related protein 1 isoform X2	1	66.2	17	39	0.00323944	1	74.7	19	63	0.00541795	1	57.3	16	36	0.00341148	0.9977	46.8	14	1	0.000124232	1	54.6	16	23	0.00190046	1	47.1	15	28	0.00316641	1	61.4	17	38	0.00361048	1	59.7	18	49	0.00518315
513179087	PREDICTED: B(0,+)-type amino acid transporter 1-like isoform X2	1	9.2	7	23	0.003188	1	10.6	7	13	0.00187663	1	9.2	6	11	0.00179611	0.9965	2	1	1	0.000229777	1	10.6	7	20	0.00266328	1	8.8	5	11	0.00199396	1	6.3	3	3	0.000564421	1	5.9	3	3	0.000576509
71896389	ATP-citrate synthase	1	44.3	44	134	0.00318297	1	39.8	36	104	0.0027889	1	36.2	36	91	0.00278197	1	27.8	26	53	0.00234654	1	44.2	42	110	0.00270173	1	32.6	31	65	0.00246125	1	33.8	32	75	0.00265483	1	29.1	27	46	0.00184624
45382651	pyruvate kinase muscle isozyme	1	33.4	17	63	0.00317176	1	25.1	14	51	0.00301132	1	31.7	16	50	0.003003	1	24.7	12	30	0.00265974	1	27.9	13	44	0.002546	1	24.9	12	34	0.0027201	1	24.3	11	33	0.00259562	1	23.6	12	43	0.00355067
363732580	PREDICTED: cysteine-rich venom protein kaouthin-2 isoform X2	1	26.1	6	15	0.0031268	1	37.8	7	20	0.00397309	1	27.4	6	13	0.00315948	1	28.6	6	12	0.00379466	1	17	5	13	0.00268339	1	24.5	5	10	0.00284356	1	12.9	4	8	0.0020484	1	19.9	6	8	0.0023153
61657937	argininosuccinate synthase	1	42.3	17	41	0.0031148	1	37.5	16	42	0.00322894	1	31.5	13	33	0.00279831	1	18.5	8	18	0.00220107	1	25.7	13	41	0.00307203	1	26.7	12	28	0.00299144	1	17.8	10	23	0.0021995	1	19	8	17	0.00183719
363742830	PREDICTED: farnesyl pyrophosphate synthase, partial	1	30.6	11	25	0.00305528	1	33.6	10	24	0.0032938	1	30.2	9	18	0.00261434	1	22.1	6	12	0.00246324	1	33.6	11	26	0.00355189	1	29.8	9	16	0.00268284	1	29.8	9	13	0.00215586	1	25.5	8	11	0.0019874
45382667	transforming protein RhoA	1	49.2	10	21	0.00304687	1	40.9	10	19	0.00279543	1	49.7	11	19	0.00307005	1	37.8	7	8	0.00180941	1	49.2	12	19	0.0027683	1	32.1	8	10	0.0018957	1	43	10	11	0.00198582	1	40.9	8	8	0.00156757
118101125	PREDICTED: aflatoxin B1 aldehyde reductase member 2	1	50	15	30	0.0030437	1	50.3	16	36	0.0039676	1	50	15	24	0.00275293	1	31	9	16	0.0024883	1	54.9	17	40	0.00407888	1	34.4	11	17	0.00236554	1	54.3	15	26	0.00357371	1	42.6	13	17	0.00244233
45383678	D-erythrulose reductase	1	47.6	12	29	0.00301167	1	44.7	11	22	0.00234615	1	49.2	13	24	0.00297804	1	38.6	9	15	0.00238457	1	44.7	11	21	0.00218961	1	32.5	7	13	0.00179865	1	33.3	7	11	0.00141916	1	14.6	4	7	0.00100619
513175513	PREDICTED: glutaminyl-peptide cyclotransferase isoform X3	1	29.1	9	20	0.00294074	1	27.2	9	18	0.0026781	1	27.4	9	16	0.00266032	1	9.6	3	4	0.000874035	1	36.8	11	28	0.00372059	1	29.6	10	16	0.00313471	1	33.6	11	16	0.00289966	1	21.5	7	9	0.00179547
363737727	PREDICTED: solute carrier family 12 member 1 isoform X3	1	24.4	26	69	0.00288622	1	18	19	44	0.00195706	1	20.6	23	46	0.00224334	1	7.7	7	9	0.000567073	1	23.1	24	50	0.0020916	1	15.9	16	29	0.00171129	1	19	20	40	0.0021476	1	13.3	16	24	0.00142506
363744257	PREDICTED: beta-hexosaminidase subunit beta	1	34.4	18	37	0.00287678	1	23.7	12	31	0.0026323	1	22.6	13	21	0.00190908	1	16.7	9	11	0.0013264	1	28	15	31	0.00247135	1	24.7	12	19	0.00199412	1	20.6	11	13	0.001291	1	18.3	10	13	0.00137353
CHg	CHg	1	19.1	8	27	0.00285387	1	15.3	7	27	0.00296596	1	30.6	12	38	0.00470716	1	19.3	9	33	0.00535496	1	19.1	8	32	0.00342259	1	24.2	11	36	0.0052505	1	24.9	11	35	0.00467969	1	20.7	10	41	0.00607954
363736267	PREDICTED: galactosidase, beta 1-like isoform X1	1	16.4	10	30	0.00280442	1	20.5	12	33	0.00355177	1	17.7	13	22	0.00258263	1	24.2	13	28	0.00456462	1	17.7	12	26	0.00250918	1	19.9	11	24	0.00336152	1	20.5	13	29	0.00380166	1	15.5	10	19	0.00252458
153792017	tubulin beta-3 chain	1	53.3	25	32	0.00277412	1	60.2	27	49	0.00450187	1	54.8	27	41	0.00423852	1	51.2	22	30	0.00392204	1	53	25	30	0.00247805	1	42.2	22	23	0.00261493	1	53	25	38	0.00422567	1	46.3	24	39	0.00438989
513219831	PREDICTED: solute carrier family 2, facilitated glucose transporter member 5 isoform X4	1	14.7	8	22	0.00275637	1	10.3	6	11	0.00150655	1	10.3	6	15	0.0023037	0.9989	2.6	2	3	0.000644174	1	8.5	5	11	0.00137739	1	4.8	3	2	0.000354595	1	4.8	3	2	0.000361119	1	10.3	6	9	0.00177189
513193820	PREDICTED: isocitrate dehydrogenase [NADP] cytoplasmic isoform X5	1	47.2	24	55	0.00274502	1	48.7	23	44	0.00236797	1	44.6	21	39	0.00220445	1	31.1	12	20	0.00156717	1	51.3	24	56	0.00292415	1	42.2	21	37	0.00261391	1	42.7	18	33	0.00208225	1	34.5	13	23	0.00161664
45382533	annexin A2	1	62.5	25	65	0.00272504	1	62.5	26	59	0.00262327	1	55.8	23	48	0.00250535	1	48.1	17	37	0.00269509	1	62.5	27	63	0.00265683	1	51.6	20	52	0.00331935	1	54.9	21	41	0.00244955	1	45.1	16	27	0.00182021
513225677	PREDICTED: alpha-2-macroglobulin-like protein 1-like	1	35.5	51	120	0.00271407	1	38	56	162	0.00395897	1	38.8	59	181	0.00473852	1	40.4	59	217	0.00797635	1	40.1	55	144	0.00327551	1	39.8	57	210	0.00683363	1	41.4	65	230	0.006752	1	41.2	65	246	0.00792187
363734612	PREDICTED: plasma protease C1 inhibitor isoform X1	1	26.8	12	26	0.0026377	1	23.1	11	26	0.00290439	1	28	13	33	0.00392725	1	16.9	8	16	0.00237637	1	24.1	11	28	0.00261375	1	26.8	13	43	0.0057185	1	27.2	14	37	0.00471839	1	26.6	12	29	0.00403893
513200939	PREDICTED: secretory carrier-associated membrane protein 2, partial	1	17.3	5	10	0.00263683	1	12.3	3	8	0.00219413	1	15.1	4	7	0.00188454	1	12.3	3	4	0.00144617	1	12.3	3	10	0.00235657	1	12.3	3	5	0.00150543	1	12.3	3	5	0.00152853	1	8.3	2	4	0.00132529
363744817	PREDICTED: thymic stromal cotransporter homolog isoform X2	1	11.5	4	12	0.00259144	1	11.5	4	10	0.00227295	1	11.5	4	11	0.00262675	1	9.9	3	8	0.00252177	1	11.5	4	12	0.00250884	1	11.5	4	8	0.00215276	0.9988	2.4	1	4	0.00101861	1	9.9	3	7	0.00214575
513193346	PREDICTED: unconventional myosin-Ib isoform X16	1	43.7	45	122	0.00257847	1	37.3	38	101	0.00234443	1	35.8	36	80	0.00196532						1	38.4	41	8	0.000174139
47551305	galectin-3	1	22.6	7	17	0.00254609	1	22.6	7	13	0.0020848	1	25.3	9	15	0.00270639	1	21.1	8	12	0.00288858	1	26.5	9	16	0.00254206	1	14.2	5	9	0.00187595	1	16	6	10	0.00210658	1	19.3	6	8	0.0018021
45384370	heat shock cognate 71 kDa protein	1	37.8	25	62	0.00248861	1	34.4	21	57	0.00244582	1	37.6	24	53	0.0025322	1	23.2	11	21	0.00137882	1	39.9	23	66	0.00271424	1	28.6	17	39	0.00232354	1	31.3	18	42	0.00220197	1	23.4	11	26	0.00146768
513167477	PREDICTED: solute carrier family 22 member 13-like	1	13.3	5	21	0.00246064	1	13.3	5	23	0.0029543	1	7.7	4	16	0.00225874	1	13.3	5	13	0.00236466	1	13.3	5	20	0.00241511	1	13.3	5	17	0.00265042	1	7.7	4	10	0.00148675	1	7.7	4	9	0.00149472
513234431	PREDICTED: epidermal growth factor receptor kinase substrate 8-like protein 2-like	1	34.5	18	38	0.00245088						1	31.4	16	43	0.003102						1	31.4	16	43	0.00267827
476007898	dihydropyrimidinase isoform 1	1	34.7	17	37	0.00242361	1	43.4	20	50	0.00360983	1	34.9	14	26	0.0020217	1	41.6	17	62	0.0066607	1	34.3	12	24	0.00160981	1	24.5	9	20	0.00195204	1	38.2	19	48	0.00414774	1	49.6	25	101	0.00942856
71897035	14-3-3 protein zeta	1	49.4	18	25	0.0024155	1	43.7	15	23	0.00251497	1	55.9	15	17	0.00198896	1	37.1	11	8	0.00121818	1	43.7	17	22	0.00218771	1	40.8	13	14	0.00212574	1	51.4	14	14	0.00182656	1	39.2	13	9	0.00127059
45383077	eukaryotic initiation factor 4A-II	1	47.7	19	36	0.00241078	1	48.4	20	35	0.00259417	1	35.9	15	29	0.00225508	1	27.5	11	17	0.00174518	1	47.2	18	43	0.00290451	1	34.2	15	27	0.00249772	1	38.6	17	31	0.002857	1	36.1	16	27	0.00262483
513161042	PREDICTED: alpha-2-macroglobulin-like protein 1-like isoform X5	1	22.5	30	84	0.00238894	1	24.1	31	80	0.00240744	1	22.7	28	66	0.00214345	1	23.4	29	66	0.00294852	1	22.4	31	76	0.00210489	1	20.4	25	69	0.0028013	1	23.5	31	85	0.00318058	1	27	35	72	0.00297467
347800681	annexin A11	1	39.8	21	49	0.00235845	1	36.2	21	48	0.00247445	1	43.1	22	39	0.00214528	1	31.9	16	28	0.00216216	1	41.3	23	55	0.00266038	1	36.6	19	35	0.00237024	1	37.6	20	32	0.00208814	1	33.7	18	31	0.00209729
118088308	PREDICTED: plasminogen	1	47	40	76	0.00233799	1	54.6	46	117	0.00361571	1	56.9	51	130	0.00450145	1	49.6	48	165	0.00751297	1	52.6	43	89	0.00264911	1	50.9	47	133	0.00574909	1	60.6	56	156	0.00588442	1	48.8	51	163	0.00675058
45382453	elongation factor 2	1	42.7	37	87	0.00232567	1	40.2	34	84	0.002419	1	36.7	32	73	0.00241683	1	29	23	49	0.00239383	1	37.4	35	92	0.0025725	1	33.9	28	66	0.00275571	1	29.5	27	57	0.00231105	1	21.8	18	37	0.00196082
50746905	PREDICTED: 3-hydroxybutyrate dehydrogenase type 2 isoform X5	1	53.9	15	22	0.00231539	1	50.2	12	17	0.0017763	1	48.6	11	14	0.00161057	1	40	9	12	0.00193902	1	53.1	15	22	0.00224291	1	49	12	14	0.00199714	1	55.9	14	17	0.00225177	1	41.6	9	11	0.0016305
57530666	ADP-ribosylation factor 1	1	50.3	10	16	0.00230928	1	46.4	7	13	0.0018867	1	47.5	7	13	0.00227542	1	37.6	5	6	0.00134212	1	39.2	7	13	0.0019416	1	42	6	9	0.00186575	1	27.6	4	6	0.00114426	0.9987	6.1	1	2	0.000441657
50752381	PREDICTED: alpha-2-HS-glycoprotein	1	24.1	5	12	0.00229355	1	17.7	4	8	0.00161463	1	24.1	5	14	0.00301848	1	19.5	5	13	0.00396188	1	24.1	5	13	0.00223155	1	17.7	4	12	0.00321376	1	20.6	5	12	0.00298891	1	17.7	4	15	0.00414863
118098426	PREDICTED: polyubiquitin-C isoformX2	1	72.1	6	34	0.00228317	1	72.1	5	29	0.00206698	1	64.2	5	22	0.00170574	1	40.6	3	22	0.00208532	1	72.1	6	32	0.00230138	1	40.6	3	18	0.00163392	1	48.5	4	24	0.00206522	1	64.2	4	25	0.00241355
363728304	PREDICTED: alpha-2-macroglobulin isoform X3	1	30.2	40	89	0.00226127	1	31.2	40	74	0.00199788	1	33.5	45	95	0.00274825	1	35.7	47	104	0.00399032	1	29.4	38	72	0.00182775	1	32.9	42	91	0.00320494	1	33.3	45	104	0.00346594	1	37.3	48	117	0.00417167
487439524	beta-2-glycoprotein 1 precursor	1	34.9	12	23	0.0022296	1	32.9	12	24	0.0022189	1	45.7	17	48	0.00540949	1	38.9	15	43	0.006536	1	41.4	14	25	0.00245782	1	41.4	17	40	0.00567729	1	42.3	14	30	0.0038092	1	53.1	18	43	0.0061689
363733983	PREDICTED: gastric intrinsic factor isoform X1	1	11.6	4	15	0.00222834	1	8.8	3	9	0.00142355	1	10.2	3	10	0.0016971	1	7.5	2	10	0.00236732	1	10.2	3	15	0.00231582	1	7.5	2	10	0.00212365	1	11.6	4	16	0.00290686	1	7.5	2	11	0.00227133
480540346	S-formylglutathione hydrolase	1	44.7	11	21	0.00218947	1	34	10	16	0.00172642	1	31.6	9	15	0.00187697	1	23.8	5	9	0.00137474	1	39	10	17	0.00178114	1	28.7	7	12	0.00175279	1	22.7	6	12	0.00155495	1	24.5	6	8	0.001174
482845617	aldo-keto reductase family 1, member B10 (aldose reductase)	1	53.8	17	26	0.00218539	1	49.4	17	23	0.00211475	1	41.8	15	16	0.00160177	1	40.8	14	9	0.00115997	1	56	18	25	0.00205016	1	52.5	17	20	0.00240497	1	44.9	15	14	0.00152259	1	35.1	12	8	0.000963213
57530448	serpin B6	1	43.3	12	26	0.002173	1	31.7	9	17	0.0015463	1	30.3	8	12	0.00120386	1	25.6	7	9	0.00124361	1	36.1	9	22	0.00177478	1	21.9	6	10	0.00124585	1	27.7	9	14	0.00153192	1	30.9	8	9	0.0011935
45384348	aspartate aminotransferase, cytoplasmic	1	49	26	50	0.00216888	1	46.4	22	43	0.00214232	1	49	26	52	0.00254802	1	39.8	19	27	0.00195948	1	44.9	21	42	0.00203857	1	44.4	19	26	0.00170297	1	49	24	32	0.00186037	1	43.4	23	34	0.00206172
313661519	chloride anion exchanger	1	16	17	38	0.00216747	1	14.5	14	30	0.00191676	1	13.1	13	25	0.00175748	1	7.8	6	9	0.000841616	1	16	16	36	0.00211437	1	15.1	13	22	0.00180621	1	7.4	6	12	0.000965299	1	7.4	6	8	0.000715517
284520111	cerebellin-2 precursor	1	18.9	4	10	0.00216278	1	18.9	4	8	0.00195672	1	18.9	4	13	0.00317787	1	18.9	4	9	0.00304649	1	7.1	2	2	0.000416518						0.9976	3.3	1	1	0.000293778
118095814	PREDICTED: high affinity cAMP-specific and IBMX-insensitive 3',5'-cyclic phosphodiesterase 8A isoform X3	1	28.7	18	61	0.00216223	1	33.8	22	58	0.00230054	1	21.9	15	42	0.0017807	1	21	14	31	0.00176111	1	34.1	21	54	0.00199717	1	22.9	16	43	0.0022024	1	21	14	35	0.00164662	1	17.1	12	29	0.00151615
497241981	beta-galactosidase preproprotein	1	25.8	15	32	0.00215107	1	22.1	14	26	0.00180732	1	23.9	15	22	0.00169142	1	16	11	16	0.0016588	1	22.1	14	26	0.00175886	1	17.6	12	17	0.00154419	1	18.7	13	19	0.00158569	1	15.6	11	10	0.000943948
61098131	long-chain-fatty-acid--CoA ligase ACSBG2	1	35.9	21	52	0.00213301	1	26.1	17	50	0.00219157	1	31.9	19	54	0.0025335	1	22.1	11	22	0.00147422	1	26.1	14	37	0.00154865	1	19.8	10	22	0.00132555	1	14.8	8	16	0.000874648	1	35.5	20	42	0.00253797
50749462	PREDICTED: annexin A8 isoform X5	1	58.1	20	36	0.00212901	1	62.4	21	38	0.00240686	1	50.5	15	30	0.00211516	1	46.5	14	21	0.00194315	1	52.9	17	26	0.00153052	1	39.8	13	17	0.00147346	1	47.7	15	21	0.0016239	1	48.3	13	18	0.00152369
52345405	leukocyte surface antigen CD47 precursor	1	16.1	6	13	0.00210871	1	14.8	4	10	0.00150503	1	14.8	4	7	0.00120765	1	8.5	3	7	0.00178176	1	15.1	5	16	0.00258535	1	14.8	3	4	0.000895631	1	8.5	3	6	0.00123895	1	15.1	4	9	0.00193106
397529551	ras-related protein Rab-1A	1	53.7	16	22	0.00210168	1	42	13	14	0.00143231	1	57.1	16	17	0.00189582	1	38.5	12	11	0.00160365	1	45.9	16	14	0.00131317	1	42	14	11	0.00145877	1	52.7	15	13	0.00167616	1	32.7	11	5	0.000679198
513195068	PREDICTED: mucin-13 isoform X1	1	14.2	8	23	0.00208409	1	15.9	9	20	0.00197851	1	14.8	7	17	0.00192069	1	15.5	7	11	0.00173477	1	10.4	7	14	0.00130078	1	7.9	5	11	0.00136975	1	14.2	8	15	0.00177578	1	11.6	6	8	0.00110529
513176145	PREDICTED: cAMP and cAMP-inhibited cGMP 3',5'-cyclic phosphodiesterase 10A isoform X7	1	27.8	23	56	0.00208276	1	25.2	20	39	0.00153246						1	15	9	15	0.00086282	1	33.6	26	59	0.00222466						1	19.8	15	25	0.00120106	1	17.2	11	21	0.00116163
118095086	PREDICTED: phospholipid scramblase 1 isoform 1	1	17.4	5	11	0.00205639	1	17.4	5	8	0.00150591	1	15.7	5	6	0.00124913	1	13.5	3	5	0.00139404	1	17.4	5	7	0.00128536	1	13.5	3	3	0.000787004	1	13.5	3	4	0.000972709	1	9.6	2	3	0.0007961
363738693	PREDICTED: cAMP-dependent protein kinase type II-alpha regulatory subunit	1	43.5	13	31	0.00205501	1	34	11	22	0.0016785	1	39.2	12	24	0.0019196	1	18.5	5	9	0.00103496	1	43.2	12	29	0.00198525	1	27	8	16	0.00160849	1	31	9	14	0.00131661	1	21.8	6	9	0.000910103
268370038	creatine kinase S-type, mitochondrial	1	41.3	20	35	0.00205427	1	35.6	17	39	0.00240939	1	35.3	17	38	0.00261363	1	31	14	27	0.0026197	1	32.2	13	25	0.00150295	1	34.6	14	27	0.00227564	1	36	16	29	0.00220968	1	38.9	22	54	0.0043829
480354973	IQ motif containing GTPase activating protein 2	1	33.7	46	113	0.00204785	1	23.2	30	78	0.00155013	1	27.5	38	93	0.00202538	1	17.6	24	50	0.00146794	1	28.3	40	93	0.00170133	1	21	30	69	0.00182455	1	20.3	28	58	0.00144472	1	16.2	22	43	0.00115379
363746230	PREDICTED: ubiquitin thioesterase OTUB1	1	31.9	8	15	0.00204137	1	35.9	8	13	0.00208307	1	21.1	5	7	0.00112545	0.998	6.7	1	1	0.000191737	1	25.9	6	8	0.00113422	1	20	5	9	0.00168136	1	22.2	5	5	0.000914857	1	12.2	2	3	0.000599325
363744061	PREDICTED: atrial natriuretic peptide receptor 2 isoform X1	1	29.3	26	61	0.00202039	1	24.8	22	42	0.00146689	1	26.2	24	43	0.00161744	1	14	12	19	0.000945659	1	30.6	26	47	0.00150145	1	19.3	17	25	0.00110414	1	21	18	22	0.000921148	1	16.2	13	15	0.000659453
45382123	vinculin	1	48.3	50	100	0.00200114	1	33.8	35	69	0.00146395	1	42.9	41	54	0.00122647	1	27.5	25	43	0.00140228	1	42.5	43	87	0.00171181	1	33.2	34	65	0.00180726	1	35.6	35	54	0.00138297	1	31.7	31	42	0.00118748
52138691	contactin-2 precursor	1	30.3	27	60	0.00198757	1	30.5	23	49	0.00177626	1	27.5	23	41	0.00153195	1	26	21	33	0.00170707	1	34.8	28	61	0.00195461	1	29.6	22	39	0.001806	1	26.3	21	42	0.00176587	1	22.7	19	30	0.00140068
57529350	14-3-3 protein beta/alpha	1	53.7	14	17	0.00198629	1	42.2	13	12	0.0015842	1	44.3	12	17	0.00241572	1	43.4	12	7	0.00128229	1	56.1	14	29	0.00341491	1	48.4	12	12	0.00215296	1	56.1	14	12	0.001802	1	42.2	12	4	0.000705491
50731804	PREDICTED: outer dense fiber protein 1	1	34.1	7	15	0.00197497	1	46.2	8	18	0.00258313	1	34.1	7	10	0.00164911	1	22.5	5	12	0.00254039	1	34.1	7	8	0.00104815	1	26.9	6	7	0.00130613	1	34.1	7	9	0.00163877	1	39	7	25	0.0044083
45384108	serine/threonine-protein phosphatase 2A catalytic subunit alpha isoform	1	40.8	10	21	0.00197263	0.9996	38.2	9	2	0.000207482	1	26.9	7	9	0.000994705	1	22.7	7	7	0.000979762	1	46	11	14	0.00132429	1	35.9	8	11	0.00144266	1	31.7	7	9	0.00114588	1	17.8	4	4	0.000546612
45384278	59 kDa 2'-5'-oligoadenylate synthase-like protein	1	36.8	16	34	0.00195569	1	20.2	11	28	0.00174348	1	23.7	12	25	0.00174685	1	20.4	9	15	0.00138073	1	15.5	7	15	0.000874241	1	8	4	9	0.000736967	0.9979	1.7	1	3	0.000234383	1	6.5	3	4	0.0003348
52138713	neprilysin	1	24.3	16	41	0.00195382	1	20	15	36	0.00190763	1	24	18	31	0.0017829	1	13.6	11	22	0.00172558	1	27.5	20	48	0.00234081	1	18	13	30	0.00208424	1	19.9	14	30	0.00192015	1	12.7	9	14	0.00102233
71896931	probable cation-transporting ATPase 13A4	1	28.7	29	58	0.00193744	1	16.2	17	41	0.00156226	1	27.2	29	53	0.00216978	1	16.1	16	22	0.0011836	1	27.2	25	50	0.00173156	1	18.2	19	28	0.00133606	1	23.2	23	41	0.00184144	1	19.2	18	24	0.00122379
319655768	fatty acid synthase	1	27.5	60	115	0.00193738	1	19.6	47	68	0.00118983	1	22.3	52	68	0.00129603	1	14.6	30	35	0.000913105	1	23.6	49	82	0.00136636	1	17.8	41	56	0.00131696	1	21.3	46	54	0.00117153	1	15	31	36	0.000854653
45384318	collagen alpha-1(XII) chain precursor	1	28.4	79	172	0.00193527	1	25.5	75	158	0.00190784	1	26.5	79	146	0.00192359	1	15.5	43	59	0.00124288	1	29.7	84	188	0.00210103	1	23.8	72	133	0.00209734	1	27.6	77	147	0.002105	1	23.7	65	99	0.00161853
50752600	PREDICTED: tubulin alpha-3 chain	1	52	23	23	0.00193473	1	54	25	29	0.00271971	1	53.6	24	31	0.00307408	1	52	22	17	0.00239658	1	50.7	22	19	0.00161646	1	52	22	18	0.00217819	1	52.9	24	29	0.0032856	1	54	25	27	0.00337319
513212065	PREDICTED: protein FAM166A	1	31.6	9	17	0.00192963	1	26.7	8	21	0.00266039	1	26.1	8	8	0.00109532	1	11.4	3	3	0.000572203	1	29	8	11	0.00131264	1	26.4	7	9	0.00133324	1	27.4	9	14	0.00210924	1	22.1	7	9	0.00148381
513199840	PREDICTED: guanine nucleotide-binding protein subunit beta-4 isoform X1	1	23.8	8	15	0.00190699	1	20.6	6	4	0.000531774	1	22.4	6	4	0.000618338	1	21.8	6	3	0.000639659	1	23.8	7	6	0.000789656	1	22.4	6	4	0.000733544	1	25.6	7	5	0.000817679	1	19.4	5	3	0.000559342
45384490	collagen alpha-1(XIV) chain precursor	1	23.5	38	84	0.00190597	1	23.8	37	72	0.00172579	1	20.1	34	65	0.00176849	1	12.5	20	34	0.00143133	1	19.7	33	67	0.0016102	1	13.7	23	36	0.00128448	1	16.6	28	48	0.00151485	1	10.8	18	24	0.000914009
61098378	aspartyl aminopeptidase	1	32.3	12	20	0.00189445	1	32.6	14	24	0.00232846	1	20.5	8	12	0.00130326	1	27.7	10	12	0.001693	1	32.6	13	22	0.00202187	1	27.9	10	14	0.00180108	1	27.1	10	14	0.00167831	1	21.4	9	13	0.00170435
513172517	PREDICTED: inositol monophosphatase 1 isoform X4	1	37.8	12	21	0.00186171	1	32.4	10	18	0.00178955	1	28.1	8	11	0.00117635	1	21.6	5	7	0.000999677	1	34.9	10	15	0.00131375	1	23.7	6	10	0.00128191	1	26.3	7	10	0.00116576	1	16.9	4	7	0.000870949
57530226	Na(+)/H(+) exchange regulatory cofactor NHE-RF1	1	35.7	11	27	0.00183622	1	33	11	30	0.002079	1	37.2	10	25	0.00179811	1	24	6	11	0.00109667	1	47.4	14	30	0.00200283	1	30.3	9	19	0.00170384	1	19.5	6	11	0.000976033	1	27.6	7	13	0.00125069
57529654	alcohol dehydrogenase [NADP(+)]	1	33.6	13	29	0.00183598	1	41.3	13	28	0.00191359	1	27.5	11	27	0.00208606	1	26	8	11	0.00111827	1	41.9	15	31	0.00206688	1	43.7	13	26	0.0023541	1	37	11	16	0.00137617	1	23.9	8	11	0.000982612
291084676	capping protein (actin filament) muscle Z-line, beta isoform 2	1	43.4	11	24	0.00182635	1	46.7	11	22	0.00174952	1	46.7	11	19	0.00166193	1	39.7	9	15	0.00158316	1	54.4	16	33	0.00251593	1	46.3	11	15	0.00158529	1	51.1	14	23	0.00229779	1	46.3	11	18	0.00182348
45382787	tetranectin precursor	1	52.2	7	12	0.00182595	1	28.9	5	7	0.00114032	1	21.9	4	11	0.00192332	1	13.9	3	8	0.00191302	1	44.3	6	9	0.00130722	1	13.9	4	10	0.00226828	1	47.8	7	12	0.00260706	1	21.9	5	10	0.00224688
86129446	1-phosphatidylinositol 4,5-bisphosphate phosphodiesterase zeta-1	1	37.4	21	36	0.0017952	1	39.2	23	44	0.00236684	1	25.1	18	26	0.0015207	1	24.2	17	26	0.00199493	1	26.5	15	23	0.00114053	1	23.1	15	21	0.00147306	1	42.7	26	39	0.00257193	1	44.6	29	63	0.00461229
480540318	selenium-binding protein 1	1	61.6	24	37	0.00177134	1	45.6	20	34	0.00169962	1	55.4	21	30	0.00163289	1	37.8	16	20	0.00138031	1	59	23	41	0.00195362	1	49.9	20	29	0.0019091	1	46.3	16	25	0.0015592	1	53.1	21	32	0.00211281
66392162	unconventional myosin-Ic	1	35.1	39	70	0.00177041	1	29	29	49	0.00136118	1	24.7	30	51	0.00155371	1	16.5	16	22	0.000892886	1	32.4	37	70	0.0017711	1	26.5	25	40	0.00147506	1	26.1	30	42	0.00141384	1	19.5	19	24	0.000901376
46048903	voltage-dependent anion-selective channel protein 2	1	43.1	11	18	0.00176617	1	51.6	13	33	0.00371198	1	38.2	8	10	0.00113059	1	52.3	14	36	0.00559209	1	35.3	8	10	0.00106655	1	39.9	9	13	0.00191269	1	42.8	11	16	0.00205431	1	58.3	14	30	0.00441124
45382303	complement C3 precursor	1	23.5	45	97	0.00176186	1	21.3	43	96	0.00188169	1	27.9	54	127	0.00245273	1	22.7	47	141	0.00366654	1	27.9	51	126	0.00214444	1	29.1	54	144	0.00318938	1	35.2	64	196	0.0038592	1	30.4	62	193	0.0039566
513240489	PREDICTED: trans-1,2-dihydrobenzene-1,2-diol dehydrogenase-like	1	41.1	13	21	0.00174489	1	36	12	23	0.0020614	1	41.1	13	25	0.00238087	1	35.4	11	13	0.00165409	1	41.1	13	26	0.00209677	1	41.1	13	19	0.00211979	1	36.3	12	16	0.00182402	1	29.1	10	12	0.00132881
45384364	rab GDP dissociation inhibitor beta	1	45.5	19	32	0.00173696	1	45.5	19	35	0.00217019	1	36.8	13	19	0.00129095	1	31.7	13	17	0.00157412	1	50.2	22	42	0.00232834	1	32.8	15	21	0.00180428	1	45.5	18	24	0.00188983	1	34.2	13	17	0.0014516
71895543	14-3-3 protein gamma	1	42.9	13	18	0.00172988	1	38.1	12	15	0.00172149	1	41.3	10	7	0.000832528	1	39.3	11	8	0.00117188	1	40.5	12	10	0.00100847	1	41.7	11	10	0.00145788	1	36.4	11	6	0.000821064	1	36.4	11	9	0.00127256
118093267	PREDICTED: malonyl-CoA O-methyltransferase BioC isoformX1	1	34.7	9	20	0.00172867	1	26.6	8	17	0.00151653	1	36.5	10	20	0.00209258	1	19.2	5	7	0.000914123	1	40.2	11	30	0.00267626	1	26.9	9	20	0.00239285	1	36.5	10	18	0.00212732	1	19.2	7	12	0.00144447
513158152	PREDICTED: envelope glycoprotein gp95-like	1	21.7	10	25	0.00172199	1	20.6	10	24	0.00173902	1	20.6	9	20	0.0015628	1	15.5	7	14	0.00154477	1	21.7	11	27	0.00187216	1	20.4	9	22	0.00208188	1	20.6	10	16	0.00144301	1	17.8	9	13	0.00123991
55742654	heat shock 70 kDa protein	1	23	18	46	0.00171471	1	21.8	15	39	0.00158762	1	21	14	12	0.000537119	1	13.6	8	8	0.000496977	1	24	17	49	0.00187384	1	17.5	13	12	0.000672308	1	16.7	11	9	0.000436965	1	12.6	8	5	0.000269962
45383031	retinal dehydrogenase 1	1	40.7	21	34	0.00170435	1	43	19	26	0.00137733	1	41.1	23	31	0.00185265	1	18.9	9	9	0.000703992	1	29.7	14	21	0.00110214	1	36	14	23	0.00163564	0.9979	2.6	1	2	0.000130691	1	22.2	11	12	0.000847435
513199562	PREDICTED: mucin-4-like	1	18.9	7	17	0.00169915	1	18.9	7	15	0.00148384	1	18.9	7	11	0.00123233	1	15.9	7	10	0.00153934	1	18.9	7	17	0.00166005	1	18.9	7	14	0.00176252	1	25.9	8	19	0.00239356	1	17.1	6	10	0.00134004
45384104	alpha-actinin-4	1	48.9	39	62	0.00169178	1	42.6	33	51	0.00149464	1	43.1	35	54	0.00170367	1	39.8	32	37	0.00156802	1	50.9	40	60	0.00162008	1	38.4	29	46	0.00170718	1	40.7	33	50	0.00185062	1	43.5	33	43	0.00163283
71896651	alcohol dehydrogenase class-3	1	27.3	9	17	0.00169083	1	29.1	9	15	0.00158514	1	28.1	9	13	0.00148558	1	26.5	7	9	0.00146119	1	31	9	14	0.00138585	1	26.7	9	14	0.00191872	1	29.4	10	12	0.00156651	1	20.9	7	8	0.00122864
513163534	PREDICTED: G-protein coupled receptor 64	1	17.7	21	54	0.00168845	1	13.3	17	40	0.00134962	1	13.7	17	39	0.00145655	1	10.2	12	20	0.00101394	1	14.7	19	46	0.00148526	1	12.7	16	34	0.00153004	1	13.2	17	35	0.00146182	1	10.3	12	21	0.000969822
476007876	proteasome subunit alpha type-6	1	31.7	9	15	0.00168325	1	26.4	6	11	0.00131179	1	30.1	7	12	0.00155068	1	13	3	5	0.000907621	1	33.7	8	14	0.0015796	1	18.3	4	6	0.000942	1	22.4	5	8	0.00114581	1	13	3	6	0.000947922
363745877	PREDICTED: alpha-tectorin-like isoformX1	1	28.1	6	8	0.0016829	1	33	8	12	0.0026605	1	32.6	7	14	0.003498	1	33	8	12	0.00443975	1	33	8	11	0.00240262	1	32.6	7	9	0.00258147	1	33	8	10	0.00277454	1	32.6	7	8	0.00272055
513220828	PREDICTED: LOW QUALITY PROTEIN: annexin A4-like	1	47.8	18	30	0.0016825	1	50	18	28	0.00170451	1	44.6	15	22	0.00150972	1	39.2	11	12	0.0011363	1	54.5	17	30	0.00169861	1	44.6	15	19	0.00155053	1	36	11	13	0.000995077	1	24.5	8	9	0.000726581
363736093	PREDICTED: ras-related protein Ral-B isoformX1	1	23.3	7	13	0.00167754	1	30.1	8	12	0.00164794	0.999	18.9	4	1	0.000147786						1	34	7	9	0.00121928						0.9937	15.5	3	1	0.000171586
50740506	PREDICTED: lactoylglutathione lyase	1	41.1	10	16	0.0016772	1	45.6	9	13	0.00148466	1	26.7	5	9	0.00110415	1	16.7	3	3	0.000541433	1	46.1	10	13	0.00144283	1	36.7	8	12	0.00187276	1	36.7	7	10	0.00143239	1	26.7	5	5	0.000817048
71894765	transaldolase	1	48.4	19	28	0.00166907	1	40.4	16	26	0.00160297	1	40.7	17	24	0.00161123	1	29.4	13	20	0.00194179	1	41.8	17	30	0.00181475	1	37.4	15	23	0.00192301	1	45.7	19	25	0.00196852	1	39.5	14	22	0.00185472
118104602	PREDICTED: alpha-aminoadipic semialdehyde dehydrogenase isoform 2	1	46.5	21	32	0.00166257	1	30.6	14	20	0.00114241	1	36.4	16	21	0.00129086	1	36.8	15	18	0.00146265	1	36.9	16	30	0.00156482	1	25.6	13	19	0.00144242	1	28.4	13	19	0.00135236	1	31.2	14	17	0.00123976
57525441	peptidyl-prolyl cis-trans isomerase FKBP4	1	46.2	17	34	0.00166031	1	45.2	17	30	0.00150039	1	41.2	15	25	0.00141199	1	17.6	6	8	0.000622913	1	53.2	21	35	0.00168117	1	40	15	18	0.00127708	1	35.7	12	18	0.00117577	1	21.7	8	9	0.000641695
363743349	PREDICTED: unconventional myosin-Id isoform X6	1	43.1	42	85	0.0016546	1	36.5	33	57	0.00121001	1	31.8	30	51	0.00115051	1	16.5	16	24	0.00072895	1	45	43	98	0.00200584	1	33.9	33	60	0.00166466	1	31.5	31	47	0.0012389	1	21.8	20	25	0.000687352
513161272	PREDICTED: ovostatin	1	29.4	37	68	0.00165259	1	24.1	30	60	0.00158361	1	25.4	31	51	0.00144211	1	20.4	24	34	0.00130113	1	30.9	37	71	0.00170233	1	24.5	29	49	0.00172887	1	20.9	26	41	0.00132883	1	18	21	32	0.00110317
94957750	olfactomedin-4 precursor	1	26.6	14	23	0.00164957	1	26.4	13	16	0.00127841	1	19.8	10	16	0.00130691	1	15.1	6	6	0.00067425	1	28.4	14	33	0.0023908	1	18.8	9	15	0.00159517	1	19.8	9	18	0.00176353	1	17.8	7	10	0.00104936
45382429	ezrin	1	30.8	25	46	0.00164946	1	29.1	24	47	0.00181818	1	32.6	24	47	0.00204271	1	26	18	24	0.00148941	1	23.4	18	38	0.00161168	1	24.8	18	31	0.00187762	1	19.8	16	26	0.00145917	1	19.8	14	24	0.00145333
45384338	tubulin beta-7 chain	1	55.6	25	19	0.00164219	1	52.9	25	13	0.00121684	1	53.6	26	13	0.00136612	1	40.5	21	13	0.00173012	1	48.4	23	12	0.00100561	0.9996	38.1	22	10	0.00115267	0.9992	42.3	22	12	0.00134252	0.9996	39.2	22	5	0.000578476
513221071	PREDICTED: chloride intracellular channel protein 4 isoform X3	1	28.9	7	18	0.00163463	1	32.2	8	15	0.00145518	1	33.5	8	15	0.00155414	1	23.1	6	7	0.00102402	1	57.9	11	20	0.00178443	1	26	6	8	0.00107981	1	36	9	15	0.00184607	1	28.9	6	7	0.000967793
45382361	aminopeptidase N	1	21	18	29	0.00163223	1	12.3	11	21	0.00130618	1	18.3	15	22	0.00150121	1	15.1	13	22	0.00190168	1	18.2	14	24	0.00139342	1	10.9	9	10	0.000765525	1	10.5	10	14	0.00104501	1	15.7	13	17	0.00135423
71897147	nmrA-like family domain-containing protein 1	1	40.2	13	20	0.00162533	1	52.4	16	25	0.00213532	1	45.9	14	21	0.00207513	1	20.9	6	7	0.000954961	1	38.2	13	21	0.00177002	1	36.1	12	16	0.00186029	1	37.8	11	18	0.00204435	1	37.5	12	17	0.00211095
50732996	PREDICTED: translation initiation factor IF-2 isoform X3	1	33.5	7	11	0.0016109	1	34.5	8	11	0.00168392	1	29.1	6	8	0.00134932	1	26.2	4	5	0.00113259	1	31.1	6	7	0.00105383	1	23.8	5	8	0.00164001	1	23.8	5	6	0.00114163	1	26.7	5	7	0.00151671
113206112	transitional endoplasmic reticulum ATPase	1	40	29	50	0.00160197	1	36.5	25	43	0.0014863	1	30.9	24	36	0.00143545	1	22.7	15	24	0.0012505	1	28.7	21	38	0.00124397	1	33.7	25	38	0.00171676	1	33.1	24	35	0.00146459	1	24.2	17	27	0.00123617
513205135	PREDICTED: ADP-ribosylation factor 4	1	44.8	9	11	0.00159462	1	29.9	5	4	0.00060479	1	22.4	4	4	0.000686498	0.9989	13.9	2	2	0.000441412	1	30.8	6	6	0.000921872	1	22.4	4	4	0.000837876	1	10	2	2	0.000366063	1	8.5	2	2	0.000451247
71894823	guanine nucleotide-binding protein G(q) subunit alpha	1	44	14	23	0.0015737	1	41.5	13	23	0.00171564	1	39	13	22	0.001704	1	32.6	10	12	0.00129213	1	47.1	15	25	0.00164287	1	44.6	14	19	0.00187712	1	29.8	10	16	0.00144199	1	34.5	11	13	0.00133405
57529509	dihydropteridine reductase	1	34.9	7	8	0.00157127	1	34.9	7	7	0.00157249	1	29.4	5	7	0.00165767	1	10.5	2	2	0.00061409	1	42.4	8	8	0.00156898	1	16.8	3	3	0.000760823	1	18.5	3	4	0.00102858	1	16.8	3	3	0.000911653
363736402	PREDICTED: antithrombin-III	1	29.8	16	32	0.00156652	1	36.6	20	43	0.00225236	1	38.6	21	43	0.00251796	1	44.2	26	62	0.004814	1	29.1	15	29	0.00143955	1	37.7	21	50	0.00345938	1	34.7	18	41	0.00272436	1	33.6	21	52	0.00373487
513185805	PREDICTED: EPS8-like 2, partial	1	31.5	21	41	0.00156295	1	20.4	15	36	0.00141272	1	23.8	17	44	0.00187532	1	16.8	12	23	0.00126471	1	29.4	19	48	0.00179214	1	14.7	13	25	0.00129181	1	19.3	16	32	0.00150355	1	22.6	12	21	0.0010884
311213923	fibronectin precursor	1	19.1	38	79	0.00156098	1	19.8	40	56	0.00114223	1	17.4	37	60	0.00135522	1	16.8	33	43	0.00128204	1	21.1	43	76	0.00148921	1	20.7	42	67	0.00178194	1	22.2	45	78	0.00194418	1	21.8	45	74	0.00199638
118085502	PREDICTED: villin-1 isoform X3	1	40.1	30	54	0.00155205	1	27.9	21	37	0.00111453	1	29.8	21	42	0.0014303	1	19.9	13	23	0.00113534	1	34.2	26	53	0.00154325	1	28.1	22	41	0.00169937	1	29.9	22	48	0.00183462	1	25.8	20	30	0.00121774
513235208	PREDICTED: puromycin-sensitive aminopeptidase isoform X1	1	32.5	27	48	0.00155018	1	33.6	30	43	0.00146299	1	32.5	31	45	0.00165039	1	21.7	18	28	0.0013166	1	28.5	26	49	0.00157526	1	27.3	24	34	0.00150803	1	29.8	26	32	0.00134563	1	21.6	19	25	0.00113718
48976097	lysosome-associated membrane glycoprotein 2 precursor	1	5.2	3	7	0.00153984	1	2.4	2	8	0.00175864	1	5.2	3	4	0.00102186	1	4.9	2	3	0.000945486	1	2.4	2	6	0.0012057	0.9987	2.1	1	2	0.000603651	1	2.4	2	5	0.00135466	1	5.2	3	3	0.000970772
118097470	PREDICTED: platelet-derived growth factor receptor beta	1	20.4	19	40	0.00153826	1	16.2	17	35	0.00140317	1	12.5	12	26	0.00117755	1	12.8	11	14	0.000832621	1	19.4	18	45	0.00180126	1	10.6	10	19	0.00100988	1	11.7	12	23	0.00119521	1	10.9	9	13	0.000739605
513237242	PREDICTED: choline transporter-like protein 2-like, partial	1	8.6	2	11	0.00152443	1	14.8	3	12	0.00182892	1	8.6	2	9	0.00151132	1	8.6	2	7	0.00144588	1	14.8	3	11	0.0014898	1	8.6	2	7	0.00132699	1	8.6	2	5	0.000886447	1	8.6	2	3	0.000586534
45382957	prothrombin precursor	1	31.5	18	36	0.0015213	1	42.7	27	65	0.00288811	1	43.8	27	70	0.00349959	1	49.8	34	83	0.00516402	1	41.7	24	51	0.00214693	1	44	29	71	0.00415074	1	46.6	33	86	0.00477686	1	46.6	34	95	0.00554893
118099442	PREDICTED: erythrocyte band 7 integral membrane protein	1	29.9	7	15	0.00151738	1	23.1	6	12	0.0014396	1	31	8	12	0.00153167	1	16.4	4	7	0.00115103	1	30.6	8	11	0.00122703	1	18.9	5	7	0.00106682	1	22.1	5	8	0.00113127	1	16.4	4	7	0.00110474
55741602	monocarboxylate transporter 1	1	11	6	14	0.00150065	1	11	6	14	0.00157499	1	11.6	6	14	0.00183784	1	9.6	4	6	0.00110332	1	15.4	10	20	0.00245457	1	11.6	5	9	0.00154143	1	13	7	11	0.00164162	1	9.6	4	7	0.00125986
122692295	ubiquitin carboxyl-terminal hydrolase isozyme L1	1	42.4	11	13	0.00148998	1	37.9	7	10	0.00117104	1	29.9	5	8	0.0010747	1	20.1	4	5	0.000827883	1	31.7	7	8	0.000924835	1	37.9	7	9	0.00145051	1	13.4	3	3	0.000475986	1	9.4	2	2	0.000345226
71896465	programmed cell death 6-interacting protein	1	31.4	26	48	0.00148845	1	29.3	25	45	0.00154015	1	24.3	19	32	0.00113444	1	17.6	17	26	0.00129173	1	37.2	29	51	0.00160357	1	28.3	22	39	0.00170839	1	26	23	35	0.00144307	1	18.1	15	25	0.00111625
71895267	carbonyl reductase [NADPH] 1	1	36.2	9	16	0.00148758	1	36.6	9	17	0.00173478	1	26.1	6	9	0.000935285	1	17	4	4	0.000609688	1	50.4	14	21	0.0019329	1	31.9	7	9	0.00117885	1	30.4	8	11	0.00136175	1	21.4	5	6	0.000822981
45382969	sulfotransferase 1C1	1	50.8	16	21	0.00148564	1	45	14	24	0.00183851	1	28.3	8	13	0.00113969	1	14	4	7	0.000803603	1	38.4	12	19	0.00140667	1	28.7	8	12	0.00133032	1	26.1	7	14	0.00140146	1	20.2	6	7	0.000763155
118085061	PREDICTED: solute carrier family 35 member F2	1	10.9	2	5	0.00148224						1	10.9	2	8	0.00296028	1	10.9	2	4	0.00200265	1	10.9	2	4	0.0011504	1	10.9	2	6	0.00253691	1	10.9	2	7	0.00298016	1	10.9	2	5	0.00227591
513160581	PREDICTED: poly(U)-specific endoribonuclease-A-like isoform X4	1	29	8	12	0.00147566	0.9999	11.8	3	4	0.000530743
513164280	PREDICTED: LOW QUALITY PROTEIN: sodium/hydrogen exchanger 2	1	14.7	10	21	0.00147506	1	10.1	7	15	0.00105904	1	10.1	7	14	0.0010581	1	4.5	4	6	0.000624269	1	14.7	10	21	0.00143317	1	8.9	6	10	0.00100814	1	7.2	4	6	0.00051997	1	2.6	3	4	0.000362739
57529999	toll-interacting protein	1	18.2	4	12	0.00147325	1	13.1	3	5	0.000652989	1	13.5	3	6	0.000859435	1	8.4	2	4	0.000806703	1	13.1	3	9	0.00112857	1	13.1	3	5	0.000866262	0.9985	4.7	1	1	0.00016583	1	13.5	3	4	0.000703718
363744121	PREDICTED: complement component C7	1	35.4	24	38	0.00146871	1	34.5	26	41	0.00159725	1	43.8	30	53	0.00228641	1	46.6	31	71	0.00427494	1	32.9	23	36	0.00134263	1	39.3	28	49	0.00256898	1	47.4	32	61	0.00295489	1	42.1	31	63	0.00345143
403224973	cathelicidin-B1 precursor	1	28.3	5	11	0.00146386	1	22.7	4	11	0.00157793	1	23.1	5	14	0.00220486	1	15.5	3	5	0.00104712						0.9982	10	1	1	0.000184285						1	13.1	2	2	0.000370088
513227300	PREDICTED: complement factor D-like isoform X1	1	25.4	10	16	0.00145939	1	33.6	12	23	0.0023469	1	30.2	11	21	0.00232187	1	30.2	13	25	0.00361704	1	28.6	10	19	0.00171514	1	28.6	10	18	0.00236581	1	34.6	12	27	0.00331903	1	30.2	12	25	0.00337532
50758110	PREDICTED: malate dehydrogenase, mitochondrial	1	48.4	14	19	0.00145316	1	47	15	24	0.00192464	1	47	15	21	0.0018574	1	56.7	17	31	0.00357649	1	24.2	7	8	0.000609992	1	28.8	10	12	0.0012095	1	47	15	23	0.00224386	1	46.7	15	22	0.00240629
52138719	neuroserpin precursor	1	29.8	11	16	0.00145278	1	19.8	8	10	0.000994961	1	15.4	6	9	0.00094899	0.9982	3.2	1	1	0.000146609	1	29.8	11	16	0.00139859	1	14.1	6	9	0.00118749	1	29.8	11	15	0.00176177	1	7.8	3	4	0.000558471
448261627	ATP synthase subunit beta, mitochondrial precursor	1	36.4	14	23	0.00144319	1	36.2	14	29	0.00195256	1	34.5	13	19	0.00139322	1	37.1	15	44	0.00442511	1	26.5	10	18	0.00114097	1	26.5	10	15	0.00125566	1	37.5	14	26	0.0021495	1	41.8	19	46	0.0041812
124249432	rho GDP-dissociation inhibitor 1	1	34.8	5	11	0.00144303	1	35.3	6	8	0.00110422	1	20.6	3	6	0.000937363	1	24.5	4	6	0.00135149	1	35.3	6	9	0.00117	1	31.4	4	6	0.00114646	1	31.4	4	7	0.00131331	1	21.1	4	4	0.000808053
45383121	ras-related protein Rab-5C	1	33.8	6	9	0.00143908	1	32.4	6	6	0.00107845	1	32.4	6	5	0.000929375	1	22.7	4	5	0.00126665	1	27.3	5	6	0.000903758	1	32.4	6	6	0.00126395	1	32.4	6	5	0.000984448	1	32.4	6	4	0.000899901
475808547	fetuin-B precursor	1	31.6	12	14	0.00143019	1	29.8	11	18	0.00194776	1	31.6	11	27	0.00316086	1	34.3	12	24	0.00404761	1	33.6	12	26	0.0027917	1	34.1	13	34	0.00486488	1	41.9	16	38	0.00532372	1	51.6	17	44	0.00611969
45384444	transthyretin precursor	1	22	3	5	0.00142992	1	37.3	4	6	0.00194169	1	22.7	4	6	0.00184811	1	37.3	4	6	0.0023666	1	22	3	4	0.00104242	1	16	2	3	0.0011342	1	22.7	4	12	0.0041602	1	22	3	4	0.00144686
478246985	serpin peptidase inhibitor, clade A (alpha-1 antiproteinase, antitrypsin), member 1 precursor	1	27.8	11	20	0.00142862	1	30.8	13	29	0.00239549	1	34.4	14	32	0.00271204	1	31.3	13	39	0.00435484	1	30.4	13	24	0.00171145	1	33.2	14	36	0.00370949	1	34.4	14	36	0.00344172	1	36.5	16	42	0.00455855
513185766	PREDICTED: acyl-coenzyme A amino acid N-acyltransferase 2 isoform X3	1	17.5	8	12	0.00142082	1	14.4	6	9	0.00118868	1	17.5	8	11	0.00148471	1	12	5	7	0.00122278	1	14.9	7	12	0.00138616	1	13.2	6	8	0.00125384	1	14.9	7	8	0.00125091	1	13.2	5	7	0.00113794
57530409	cytosolic non-specific dipeptidase	1	46.9	21	27	0.00141703	1	34.9	16	21	0.00117108	1	38.5	19	25	0.0015207	1	29.3	12	20	0.00172746	1	42.7	21	35	0.00172761	1	31.6	14	20	0.00148002	1	27.6	14	18	0.00127984	1	32	14	18	0.00141191
45384316	proteasome subunit alpha type-1	1	37.7	10	13	0.00141449	1	31.9	8	10	0.00113296	1	20.8	5	5	0.000624419	1	13.1	4	5	0.000832288	1	46.2	13	15	0.00166026	1	29.6	7	12	0.00180579	1	26.2	6	8	0.0011356	1	13.1	3	5	0.000746326
45383337	SPARC precursor	1	15.1	5	12	0.00141382	1	18.5	6	11	0.00135052	1	12.1	4	5	0.000661093	1	12.1	4	8	0.00144806	1	24.5	7	13	0.00140296	1	15.1	5	8	0.00122447	1	15.8	4	6	0.000914465	1	7.7	2	4	0.000698337
478732996	protein AMBP precursor	1	27	11	17	0.00140811	1	36.8	12	18	0.00151198	1	33.3	12	23	0.00225627	1	35.9	12	22	0.00304641	1	32.8	11	18	0.00151384	1	31	12	20	0.00251008	1	23.2	10	23	0.00239673	1	39.4	14	22	0.00267202
45383177	dihydropyrimidinase-related protein 2	1	34.5	19	33	0.00140439	1	24.6	12	20	0.000880203	1	37	17	30	0.00141939	1	21.6	11	16	0.00105766	1	33.3	15	22	0.000916118	1	32.1	17	32	0.00192383	1	11.8	7	11	0.000585799	1	29.1	13	18	0.00105888
45383856	sulfhydryl oxidase 1 precursor	1	23.1	14	28	0.00139764	1	25.4	14	28	0.00135407	1	19	13	24	0.00133696	1	15.6	8	16	0.00121423	1	24.2	15	31	0.00149813	1	18	9	15	0.00100983	1	19.9	13	19	0.00119881	1	15.5	8	12	0.000803497
118094764	PREDICTED: cystathionine gamma-lyase	1	37.1	13	19	0.00139665	1	40.6	14	21	0.00157325	1	42.4	13	16	0.00133748	1	28.3	9	12	0.00132287	1	38.6	14	24	0.0018271	1	28.8	9	14	0.0014482	1	36.6	12	19	0.00178826	1	32.3	11	12	0.00127327
45382499	rho-related GTP-binding protein RhoB	1	37.2	8	11	0.00139546	1	28.1	5	7	0.000917645	1	29.6	5	5	0.000733912						1	41.8	8	9	0.00114613	1	28.6	6	7	0.00119011	1	37.2	7	6	0.000946665	1	14.8	3	2	0.000375598
45382845	cholinesterase precursor	1	22.2	12	23	0.00139084	1	7	5	11	0.000981489	1	15.4	9	15	0.00126468	1	8.8	5	7	0.000858619	1	27	14	25	0.00147012	1	10	7	10	0.00107233	1	10.4	5	8	0.00078447	1	5.8	3	6	0.000739243
363728910	PREDICTED: pseudouridine-5'-monophosphatase	1	49.8	11	12	0.00139081	1	46.8	9	10	0.00122764	1	46	10	14	0.00195982	1	23.4	5	6	0.00123457	1	41.3	8	9	0.00106328	1	28.9	5	7	0.00133553	1	23.4	5	6	0.000941691	1	24.7	5	5	0.000977556
513202372	PREDICTED: IQ motif containing GTPase activating protein 1	1	25	42	79	0.00137504	1	23.8	39	63	0.00122752	1	23.5	39	74	0.00152212	1	18.5	32	51	0.00143461	1	32.3	54	90	0.00161048	1	18	32	52	0.00128845	1	23.4	38	62	0.00142826	1	16.6	29	45	0.00113016
363743083	PREDICTED: ras-related protein Rap-1A isoformX1	1	39.1	7	9	0.00135425	1	27.2	5	7	0.00110309	0.999	32.1	6	2	0.000348286	0.9974	19.6	3	2	0.000486402	1	42.9	8	11	0.00163052	0.9995	19.6	3	3	0.000625736						0.9998	24.5	5	3	0.000661278
45382235	glutathione S-transferase alpha 3	1	31.4	8	10	0.00134879	1	27.8	7	8	0.00116791	1	25.1	7	6	0.000906346						1	27.8	7	8	0.00109726	1	27.8	7	8	0.00143715	1	15.7	4	5	0.000798612	1	17.9	5	5	0.000975877
57529439	6-phosphogluconate dehydrogenase, decarboxylating	1	26.3	12	19	0.00134313	1	19.3	10	18	0.00135817	1	21.9	11	17	0.001396	1	15.9	7	9	0.00102032	1	29	12	22	0.00163187	1	18.4	9	18	0.00176503	1	21.9	11	14	0.00129238	1	20.1	9	12	0.00120553
83721996	deoxyribonuclease-2-beta precursor	1	19.8	7	10	0.00134241	1	14	5	10	0.00143063	1	14	5	5	0.000743395	1	4.7	2	2	0.000448459	1	17.9	6	9	0.00114028	1	14	5	5	0.00100248	1	14	5	5	0.000900679	1	6.6	2	2	0.000399163
363741740	PREDICTED: glutathione synthetase isoform X3	1	42	15	27	0.00133719	1	40.1	16	23	0.00117911	1	35.2	14	22	0.0013062	1	18.4	7	9	0.000655354	1	43	17	28	0.00138912	1	34	14	19	0.00128119	1	33.5	16	22	0.00142199	1	24.9	9	12	0.000829401
126165220	ADP-ribosylation factor 6	1	24.6	5	8	0.00133094	1	16	4	3	0.000495515	1	18.3	4	6	0.00119283						1	34.9	6	7	0.00109712	1	12	2	2	0.000459372	1	12.6	3	3	0.000606207	1	6.3	2	2	0.000469748
61098298	ras-related protein Rab-14	1	59.1	12	12	0.00132693	1	66	13	16	0.00194961	1	36.7	9	8	0.00103217	1	28.4	7	4	0.000675096	1	53	12	12	0.00135883	1	55.3	9	10	0.00154135	1	40	9	7	0.00105521	0.9989	11.6	3	1	0.000161156
CHa	CHa	1	14	5	13	0.00131791	1	14	6	15	0.00153237	1	14	5	18	0.00202455	1	11.3	4	8	0.00120209	1	11.3	5	12	0.00120564	1	10.8	4	7	0.00103338	1	10.8	5	9	0.00125673	1	14	5	10	0.00143449
71894845	glucosamine--fructose-6-phosphate aminotransferase [isomerizing] 1	1	32.8	19	38	0.00131059	1	37.1	20	39	0.00143991	1	32.8	17	29	0.00119996	1	14.4	8	13	0.00071212	1	32.2	19	34	0.00122322	1	21	13	22	0.00108289	1	25.8	12	19	0.000877636	1	12	6	7	0.000360851
71895311	prostaglandin reductase 1	1	26.1	9	16	0.00130457	1	33.4	11	19	0.00158016	1	20.1	7	13	0.0011844	1	19.8	6	9	0.00113408	1	21.9	8	12	0.000982703	1	14.6	5	6	0.000693082	1	18.5	6	7	0.000755235	1	14.6	5	7	0.000766
513162786	PREDICTED: chloride intracellular channel protein 6	1	20.8	11	22	0.00130421	1	18.1	10	19	0.00119548	1	10.5	6	11	0.000784044	1	6.2	3	4	0.000377562	1	16.9	10	21	0.00117751	1	7.2	4	5	0.000411592	1	13.4	9	13	0.0010548	0.9999	4.3	3	2	0.000175545
71895873	annexin A5	1	53.9	18	24	0.0013006	1	43	16	20	0.00110173	1	42.4	14	14	0.000851352	1	32.7	10	10	0.000832619	1	57.3	18	26	0.00137419	1	46.4	15	18	0.00140413	1	37.7	12	16	0.00114137	1	23.4	9	9	0.000694437
45382077	radixin	1	23.7	20	37	0.00128773	1	27.1	19	34	0.00131832	1	16.3	14	4	0.000179613	1	13.6	10	2	0.000119469	1	22.1	17	8	0.000307477	1	16.1	13	3	0.000170151	1	15.1	13	4	0.000197744
71895915	GMP reductase 1	1	29.3	8	15	0.00128643	1	31.9	10	16	0.00142319	1	37.7	12	21	0.00211671	0.9973	3.5	1	1	0.000129403	1	35.7	11	13	0.00113225	1	18	5	5	0.000611402	1	17.1	5	7	0.000784513	1	15.4	4	7	0.000822836
513157208	PREDICTED: acrosin-like, partial	1	24.1	4	5	0.0012815	1	23.7	4	9	0.00267833	1	20.4	4	7	0.0024427	1	20	3	3	0.001423	1	24.1	5	12	0.00327878	1	14.8	3	3	0.00115589	1	12.2	2	2	0.000757865	1	20	3	4	0.00177576
45382147	protein syndesmos precursor	1	30.3	9	11	0.00127845	1	21.9	6	9	0.001078	1	18.4	6	8	0.00108887	0.9983	3.1	1	1	0.000173856	1	28.4	9	16	0.00181753	1	15.3	4	5	0.00077126	1	9.1	3	4	0.000589913	1	6.9	2	2	0.000304427
347921808	prostaglandin reductase 2	1	21.5	8	11	0.00127408	1	19	6	8	0.000986186	1	19	6	7	0.000980388	1	4.8	2	2	0.00038192	1	19	6	10	0.00116809	1	5.9	2	2	0.000313945	1	22.1	7	7	0.00107722	1	11.9	4	4	0.000676871
513164685	PREDICTED: importin-5 isoform X8	1	21.5	17	36	0.00126186	1	18.2	15	24	0.000960285	1	18.9	17	24	0.00105394						1	19.2	17	37	0.00131795	1	10.3	8	16	0.000826767	1	12.5	10	21	0.00103996
513199498	PREDICTED: probable cation-transporting ATPase 13A5 isoform X2	1	21.3	23	38	0.00125682	1	18	19	26	0.000919236	1	19	21	26	0.00103213	1	10.5	10	15	0.000792819	1	22.9	23	37	0.00120533	1	18	19	24	0.00112811	1	19	20	29	0.0012967	1	14.3	14	22	0.00108164
474451704	annexin A7	1	31.2	16	25	0.00125474	1	25.5	13	22	0.00119632	1	27.5	14	20	0.00118091	1	20.7	8	13	0.00105764	1	27	14	25	0.00128193	1	25.9	14	19	0.0013725	1	25.9	13	21	0.00143475	1	10.7	4	4	0.000299712
50751384	PREDICTED: di-N-acetylchitobiase	1	36.5	12	16	0.00125321	1	33.5	10	14	0.00115642	1	32.1	10	13	0.00120271	1	13.5	5	5	0.000619523	1	35.4	10	14	0.00111618	1	21.7	7	8	0.000972253	1	27.2	9	10	0.00107843	1	26.1	8	8	0.000905767
513190481	PREDICTED: uncharacterized protein C10orf107 homolog isoform X2	1	15	6	7	0.00125253	1	10.2	3	4	0.000747062	1	5.6	4	2	0.000485772						1	15	4	4	0.000689177	1	7.9	2	2	0.000463559						0.9981	4.9	3	1	0.00027515
45382315	guanine nucleotide-binding protein G(i) subunit alpha-1	1	41.8	19	19	0.00123399	1	36.4	15	13	0.00101409	1	40.4	17	19	0.00146718	1	36.2	14	9	0.000991302	1	39.8	17	22	0.001526	1	38.4	16	11	0.00104491	1	39.5	18	16	0.00156708	1	32.8	14	8	0.000868296
513229173	PREDICTED: lipid phosphate phosphohydrolase 1 isoform X3	1	13.7	5	4	0.00122069	0.9992	11.6	4	1	0.000307849	0.9984	7.7	3	1	0.000417374	1	11.3	4	2	0.00104598	1	20.8	6	3	0.000767954	0.9992	11.6	4	1	0.000386662	1	11.3	4	2	0.000979427	1	11.3	4	2	0.00101824
56119030	ras-related protein Rap-1b precursor	1	39.1	7	9	0.00121288	0.9983	20.1	4	2	0.00027402	1	39.1	7	7	0.00106418	0.9996	26.6	4	3	0.0006173	0.9995	32.1	6	2	0.000264231	0.9989	19.6	3	2	0.000379128	0.9998	26.6	5	4	0.000698905	0.9991	24.5	5	2	0.000368436
118095824	PREDICTED: stAR-related lipid transfer protein 5	1	30	5	6	0.00121099	1	18.6	3	4	0.000890941	0.9986	4.3	1	1	0.00023973						1	25.2	3	4	0.000820315	0.9974	9.5	1	1	0.000301222	0.9971	9.5	1	1	0.000240748
157951672	fructose-bisphosphate aldolase B	1	37.9	11	15	0.00121095	1	45.3	12	17	0.00152045	1	36.3	12	15	0.0013422	1	22.5	7	8	0.00103618	1	34.1	10	15	0.00118371	1	31.6	10	10	0.00116337	1	29.1	9	7	0.000714077	1	19	7	4	0.000465174
47604920	phenylalanine-4-hydroxylase	1	35.7	17	21	0.00120975	1	37	18	24	0.00148588	1	20.6	11	15	0.00103228	1	26	12	15	0.00128873	1	31.2	15	22	0.00130992	1	17.3	9	11	0.000901744	1	17.9	10	11	0.000849293	1	17.5	9	10	0.000848957
57525156	septin-2	1	34.1	12	16	0.00120789	1	24.9	11	13	0.00106579	1	25.8	9	10	0.000889078	1	18.9	7	7	0.000870246	1	27.8	10	14	0.0010834	1	17.8	6	7	0.000826839	1	17.2	7	7	0.000727922	1	16.3	6	5	0.000566854
45383662	guanine nucleotide-binding protein subunit alpha-11	1	42.6	14	18	0.00120536	1	36.2	11	7	0.00051124	1	23.7	9	7	0.000531918	1	17.5	6	5	0.000508213	1	45.7	14	20	0.00135246	1	22	8	8	0.000770396	1	24.5	9	5	0.000447533	1	19.8	7	5	0.000478744
513236975	PREDICTED: ATPase Asna1-like, partial	1	18.4	4	7	0.00120512	1	23.8	5	7	0.00128744	1	15.6	3	3	0.000618467	1	7.8	2	2	0.000527286	1	10.7	3	3	0.000523943	1	10.7	3	4	0.000952049	0.9988	4.1	1	1	0.000227183	0.998	4.1	1	1	0.000240738
513209599	PREDICTED: G-protein coupled receptor family C group 5 member B	1	6	3	4	0.00120348	1	3.2	2	3	0.00115069	1	3.2	2	3	0.00119976	0.9981	3.2	1	1	0.000579408	1	3.2	2	6	0.00168942	1	6	3	5	0.00265682	1	3.2	2	3	0.00127418	1	3.2	2	2	0.00109413
45382693	myosin-9	1	30.7	55	104	0.00120149	1	25.2	44	69	0.00086209	1	26.3	45	65	0.000859411	1	15.8	27	38	0.000692993	1	32.8	59	97	0.00115079	1	26.6	49	71	0.00118359	1	21.9	38	57	0.000859324	1	19.6	34	44	0.000739076
45382943	sodium/potassium-transporting ATPase subunit beta-1	1	38.4	11	15	0.00119192	1	25.9	7	10	0.000876867	1	23	7	8	0.000746812	1	28.9	7	9	0.00119314	1	36.1	10	12	0.000961695	1	23	7	11	0.00121559	1	18.4	5	7	0.000702096	1	16.4	5	6	0.000669623
45383430	solute carrier family 15 member 1	1	12.7	8	14	0.00118914	1	9	6	15	0.00127358	1	9.9	6	13	0.00121435	1	11.5	6	12	0.00148907	1	13.7	9	25	0.00193131	1	10.1	7	14	0.00152026	1	12.6	7	13	0.00138733	1	12.7	8	12	0.00137627
513184145	PREDICTED: mitochondria-eating protein isoform X3	1	19.9	10	20	0.00118426	1	28.9	13	26	0.00176945																1	16.1	8	13	0.00112048						1	24.6	14	34	0.00288198
313760582	N-acetylglucosamine-6-sulfatase precursor	1	16.7	8	16	0.00118294	1	17.1	9	19	0.00153155	1	10.4	5	8	0.000678355	1	8.2	4	5	0.00054908	1	16.7	8	21	0.00153079	1	16.2	8	11	0.00113562	1	11.9	6	11	0.00106767	1	5.8	3	5	0.000523462
363728812	PREDICTED: glycerol kinase isoformX3	1	26	11	20	0.00118247	1	19.6	9	12	0.000765588	1	35	16	22	0.00156931	1	5.7	3	5	0.00048278	1	20.9	9	16	0.000944963	1	24.5	11	15	0.00127134	1	20.5	9	11	0.000860683	1	20.3	9	17	0.00136278
50749164	PREDICTED: uncharacterized protein LOC423629	1	13.6	3	7	0.00117928	1	17.6	4	10	0.00164989	1	24	7	10	0.00200979	1	33.5	7	12	0.00302024	1	13.6	3	8	0.00136849	1	22.2	4	9	0.00213324	1	33.9	9	13	0.0024263	1	32.6	7	11	0.00271388
513236065	PREDICTED: IgGFc-binding protein-like	1	22.3	24	39	0.00117642	1	24.2	27	38	0.00115735	1	27.8	34	56	0.00184894	1	27.5	33	55	0.0024696	1	17.6	21	30	0.000897631	1	20.7	23	28	0.00115462	1	19.4	26	35	0.00131904	1	26.5	31	42	0.00171543
513239679	PREDICTED: T-complex protein 1 subunit gamma, partial	1	29.9	5	8	0.00117275	1	17.4	3	5	0.000713246	0.9986	6	1	2	0.000353313	0.9987	6	1	2	0.000428155	1	23.4	4	10	0.00147139	0.9988	6	1	2	0.000386087	0.9988	6	1	2	0.000391301	0.9987	6	1	3	0.000597712
118099584	PREDICTED: tektin-3 isoform X2	1	37.6	17	24	0.00117224	1	37.3	17	22	0.00110759	1	38.2	17	24	0.00130621	1	44.7	22	47	0.00341438	1	25.9	10	11	0.000531006	1	35.7	16	21	0.0014308	1	28.4	13	14	0.000854053	1	40.2	20	44	0.00293937
513199779	PREDICTED: histidine-rich glycoprotein	1	9.1	6	16	0.00116777	1	12	9	24	0.00169281	1	13.4	9	34	0.00267989	1	14.7	11	44	0.00470462	1	13.8	8	17	0.00128209	1	14.7	8	23	0.0022453	1	12	9	34	0.00293154	1	17.8	12	41	0.0041082
71895129	lambda-crystallin homolog	1	21	6	9	0.00116733	1	10.3	3	3	0.000410203	1	10.3	3	3	0.000443582	1	7.1	2	2	0.000425263	1	17.4	4	5	0.000626086	1	10.3	3	3	0.000502804	1	7.1	2	2	0.000337218	1	10.3	3	3	0.000547256
475505726	glutathione S-transferase omega-1	1	37.7	10	16	0.00116309	1	43.1	11	20	0.0015651	1	40.6	9	12	0.00101952	1	17.2	4	5	0.000587042	1	38.5	11	16	0.00118775	1	33.5	8	10	0.00104415	1	38.9	10	12	0.00120515	1	31	6	6	0.000629471
45383612	prostaglandin-H2 D-isomerase precursor	1	14.1	3	7	0.00116103	1	28.1	5	9	0.00162009	1	14.1	3	11	0.00233077	1	23.8	4	13	0.00353743	1	14.1	3	5	0.000798325	1	14.1	3	9	0.00207857	1	25.9	4	11	0.00245222	1	23.8	4	11	0.00268828
46048696	carbonic anhydrase 2	1	29.2	6	10	0.00115649	1	47.7	9	11	0.00140149	1	17.7	4	5	0.000715422	1	31.2	6	8	0.00150474	1	29.2	6	9	0.00109302	1	21.2	4	4	0.000676446	1	41.5	8	9	0.00141097	1	25.8	5	7	0.00129799
45384262	cell division control protein 42 homolog precursor	1	27.7	5	8	0.00115593	1	33.5	6	11	0.00166006	1	25.7	4	6	0.00102313	0.9989	11.5	2	4	0.000902496	1	42.4	7	11	0.00171875	1	16.8	3	3	0.000688297	0.997	11.5	2	4	0.000796867	0.9999	17.3	3	3	0.000688936
45382541	retinol-binding protein 4 precursor	1	29.6	5	10	0.00115592	1	43.9	8	19	0.00236154	1	49.5	10	30	0.00396465	1	48.5	9	26	0.00485763	1	42.9	7	12	0.00142149	1	49.5	10	23	0.00372333	1	38.3	9	26	0.00376127	1	49.5	10	28	0.00456108
71895961	syntenin-1	1	26.9	5	9	0.00114268						0.9986	3.4	1	3	0.000467033						1	16	4	7	0.000846068	1	7.1	2	3	0.00056091	1	10.9	3	3	0.00052196	0.9984	3.4	1	1	0.000181259
261490820	peptidyl-prolyl cis-trans isomerase A	1	21.8	3	8	0.00114205	1	29.1	5	6	0.000906906	1	37	7	13	0.00206757	1	13.9	2	2	0.000425436	1	24.8	4	9	0.00126917	1	13.9	2	4	0.000759901	1	31.5	6	11	0.00192538	1	31.5	5	7	0.00135952
347920951	platelet-activating factor acetylhydrolase IB subunit beta	1	17.4	3	5	0.0011416	1	20.7	4	6	0.00149126	1	7.9	2	5	0.00120759	0.9942	3.7	1	2	0.00071447	1	20.7	4	4	0.000965953	0.9977	4.1	1	1	0.000306202	1	7.9	2	3	0.000798177	1	7.9	2	3	0.000920674
118084115	PREDICTED: angiotensin-converting enzyme 2	1	15.3	12	20	0.00114125	1	10.1	8	10	0.000601964	1	11.8	9	12	0.000813182	1	5.2	4	6	0.000570535	1	7.2	6	6	0.000341467	1	4.8	4	6	0.000488119	1	2	2	2	0.000160724	0.9986	1.2	1	2	0.000166011
513208830	PREDICTED: tektin-5	1	47.6	22	26	0.00113828	1	38.5	15	20	0.000943693	1	44.9	21	24	0.00120681	1	59	28	58	0.00394434	1	8.7	3	3	0.000132607	1	44.7	19	28	0.00175831	1	14.3	7	8	0.000459516	1	58.8	30	62	0.00377993
71895479	phosphomannomutase 2	1	40.9	9	16	0.00113782	1	36.4	8	11	0.000825322	1	39.3	10	12	0.00101588	1	12.1	3	3	0.000340316	1	41.7	11	14	0.00102101	1	33.2	7	7	0.00070917	1	18.6	6	7	0.000668592	1	19.8	5	5	0.000529314
482513648	glutathione peroxidase 1	1	27.2	6	6	0.00113238	1	10.8	2	2	0.000398525	1	16.9	4	5	0.00110713	1	11.8	3	3	0.000757188	1	21.5	5	5	0.000937503	1	11.3	2	2	0.000502453	1	11.3	2	2	0.000497875	1	22.6	3	3	0.000788992
478446816	calcium and integrin-binding protein 1 isoform a	1	34.7	7	10	0.00113087	1	35.8	7	9	0.0010783	1	32.1	6	10	0.00131367	1	21.6	4	4	0.00071632	1	43.7	8	14	0.001592	1	30	6	7	0.00107018	1	26.3	5	6	0.000897772	1	26.3	5	5	0.000760678
513220307	PREDICTED: phosphopantothenate--cysteine ligase isoform X1	1	30.2	12	16	0.0011304	1	27.6	9	12	0.000975543	1	21.8	7	10	0.000856298	1	15.4	6	6	0.000674946	1	22.5	8	11	0.000845094	1	17.5	6	7	0.000685345	1	23.6	8	11	0.00111927	1	16.7	6	6	0.000635232
513218718	PREDICTED: guanine nucleotide-binding protein G(s) subunit alpha isoform 3	1	33.4	10	16	0.00112763	1	35.6	11	16	0.0012067	1	21.6	7	10	0.000833757	1	15.3	5	4	0.000443314	1	33.4	10	13	0.000927427	1	28.1	9	8	0.000809164	1	22.8	7	6	0.000542887	1	20.3	7	6	0.000593838
45382931	proteasome subunit alpha type-7	1	52.2	9	12	0.00111305	1	27.3	5	7	0.000729997	1	11.2	2	2	0.000216153						1	41.8	7	11	0.00105409	1	20.1	4	6	0.000827708	0.9999	11.2	2	2	0.000244774	1	8.8	2	2	0.000270749
363733410	PREDICTED: insulin-like growth factor binding protein 7	1	28.1	8	12	0.00110941	1	20.3	6	10	0.000919285	1	33.1	8	11	0.00108697	1	22.2	5	7	0.00095064	1	35	12	16	0.00138273	1	37.5	10	16	0.0018706	1	24.7	7	12	0.00135878	1	36.2	9	13	0.00156706
487440264	dnaJ homolog subfamily C member 5	1	14.6	2	4	0.00110376	1	14.6	2	2	0.000512044
513176485	PREDICTED: UPF0364 protein C6orf211 homolog, partial	1	35.8	16	17	0.00110282	1	30.3	13	15	0.000957328	1	36.3	14	17	0.00125307	1	15.5	6	6	0.000585619	1	32.6	13	13	0.000802105	1	22.6	9	9	0.000742783	1	21.9	9	9	0.000742467	1	29.1	13	14	0.00125711
478431085	radial spoke head protein 9 homolog	1	30.5	8	10	0.00109808	1	29.1	7	10	0.00123517	1	13.8	3	5	0.000646599	1	18.2	4	7	0.00113612	1	19.3	4	4	0.000458335	1	26.2	6	6	0.000880158	1	29.1	7	7	0.000982935	1	24.7	6	11	0.00177772
71895783	adenylosuccinate synthetase isozyme 2	1	32.2	13	18	0.00109625	1	28.4	10	16	0.00104795	1	22.6	8	8	0.000570311	1	17.7	5	5	0.000495468	1	39	14	22	0.00136415	1	22.4	8	9	0.00079176	1	28.8	10	12	0.000960228	1	14.6	4	5	0.000448157
513161840	PREDICTED: omega-amidase NIT2 isoformX2	1	42	11	15	0.00109361	1	31.6	12	14	0.00108366	1	21.2	10	11	0.000928262	1	26.1	10	10	0.00114984	1	36.5	11	16	0.00112462						1	21.2	10	11	0.00103101	1	18.4	7	8	0.000835403
363742094	PREDICTED: V-type proton ATPase subunit B, brain isoform	1	31	14	19	0.00109214	1	29.1	13	18	0.00111631	1	20.4	9	10	0.000683776	1	9.5	4	4	0.000362516	1	28.9	12	16	0.00094829	1	20.9	9	11	0.000895426	1	18.2	8	9	0.000688263	1	15.2	6	6	0.000504413
71894897	myotubularin-related protein 9	1	23.6	13	20	0.001087	1	16	9	13	0.000745263	1	17.8	10	17	0.00104553	1	16.2	9	12	0.000985097	1	10.5	6	7	0.000384814	1	6.7	4	6	0.000446383	1	7.3	4	4	0.000277744	1	18.4	9	15	0.00116339
71894821	osteoclast-stimulating factor 1	1	26.2	4	6	0.00108302	0.9999	9.9	2	3	0.000591952	1	18.3	3	3	0.000617281	0.9984	4	1	2	0.000576537	1	9.9	2	3	0.000529716	1	12.4	2	3	0.000742955	1	9.9	2	2	0.000447034	0.9982	4	1	1	0.000240889
118102948	PREDICTED: proteasome subunit beta type-3	1	27.3	5	6	0.00107759	1	7.3	2	3	0.000595758	0.9986	6.8	1	1	0.000229238						1	30.2	6	8	0.00139336	1	15.1	2	2	0.000499493	0.9988	6.8	1	1	0.000241023
381342463	pigment epithelium-derived factor precursor	1	37.7	14	17	0.00107628	1	33.4	13	19	0.00130428	1	33.4	13	20	0.00153613	1	39.4	17	22	0.0022164	1	37.7	14	16	0.00104752	1	32.5	13	19	0.0017749	1	42.1	18	24	0.00203676	1	37.7	17	21	0.00192016
363736987	PREDICTED: calcium-binding protein 39 isoform X1	1	26.4	12	17	0.00107569	1	33.1	14	21	0.00146234	1	9.1	5	6	0.000435714	0.997	2.1	1	1	9.71782e-05	1	26.1	11	19	0.00118955	1	15.2	6	9	0.000796873	1	19.4	9	9	0.000710004	1	12.3	6	6	0.00051948
471434827	chromosome 1 open reading frame, human C11orf54	1	26.3	6	10	0.00107114	1	22.8	5	9	0.00106405	1	22.8	6	7	0.000930311	1	25.6	6	7	0.00129622	1	22.8	5	10	0.00109486	1	24.4	6	8	0.00126022	1	15.8	5	5	0.000722868	1	20.9	6	6	0.000955636
56118996	calcineurin B homologous protein 1	1	36.4	7	12	0.00106562	1	36.4	6	7	0.000699457	1	54.9	9	14	0.00147456	1	41	6	6	0.000839589	1	53.8	9	13	0.0012473	1	34.9	6	5	0.00062911	1	45.1	7	6	0.00074827	1	40	7	7	0.000912048
513226031	PREDICTED: secernin-2	1	19.5	7	11	0.00106504	1	16.7	6	9	0.000926716	1	10.3	4	4	0.000423187						1	17.5	7	10	0.000922743	1	7	3	3	0.00038753	1	5.1	2	2	0.000253261	1	4.1	2	2	0.000250326
45383966	GTP-binding nuclear protein Ran	1	29.2	6	8	0.00105597	1	31.9	7	7	0.00106373	1	22.7	5	8	0.00119442	1	10.2	2	2	0.000416643	1	37.5	7	11	0.00157097	1	22.7	5	5	0.000944512	1	20.4	5	5	0.000868387	1	20.8	4	4	0.000751004
45384164	alcohol dehydrogenase 6	1	27.1	10	11	0.00105497	1	13.8	5	6	0.000609631	1	15.7	6	6	0.000683965	1	10.1	3	5	0.000745149	1	15.7	5	5	0.000480017	0.9986	3.5	1	1	0.000135903	1	10.4	4	4	0.000496657	1	5.9	2	2	0.000278759
118083310	PREDICTED: ubiquitin carboxyl-terminal hydrolase 5 isoform 2	1	19.8	14	28	0.00104775	1	12.9	8	13	0.000523374	1	20.3	13	19	0.000821491	1	8.4	6	8	0.000495232	1	15.7	11	22	0.000832883	1	11.7	8	10	0.000543853	1	14.1	10	13	0.000650213	1	13.7	8	10	0.000541027
118100855	PREDICTED: probable aminopeptidase NPEPL1 isoform X3	1	28.1	12	13	0.00104312	1	18.9	8	9	0.000710828	1	20.8	9	9	0.000793631	1	8.8	4	4	0.000425939	1	17.6	8	11	0.000825854	1	16.6	7	7	0.000713624	1	13.2	6	6	0.000561836	1	13.8	6	7	0.000742233
363747241	PREDICTED: macrophage-capping protein-like isoform X6	1	20.7	5	8	0.00103977	1	21.6	6	9	0.00114986	1	18.7	5	7	0.000957514	1	6.6	2	2	0.000356623	1	14.1	4	5	0.000601231	1	6.3	2	2	0.000338802	0.9973	3.7	1	1	0.00016134	0.9999	6.6	2	3	0.000524806
363727569	PREDICTED: cullin-associated NEDD8-dissociated protein 1 isoform 2	1	21.3	24	39	0.0010386	1	17.4	19	29	0.000801608	1	21	23	34	0.00103219	1	7	7	7	0.000281775	1	20.1	21	37	0.000958222	1	14.2	17	24	0.000876661	1	17.8	20	23	0.000782372	1	12.9	12	16	0.000592321
57529571	programmed cell death protein 10	1	32.1	7	10	0.00103795	1	30.7	6	11	0.0011922	1	32.1	7	12	0.00144139	1	22.2	4	5	0.000855643	1	32.1	7	14	0.00153997	1	27.4	5	8	0.00126489	1	32.1	6	9	0.00124309	1	16	3	4	0.000621703
513183223	PREDICTED: septin-11 isoform X3	1	31	15	17	0.00103652	1	25.8	13	10	0.000629542	1	24.7	13	13	0.000940355	1	8.8	5	4	0.000394111	1	33.3	15	15	0.000921007	1	25.1	9	11	0.000965707	1	17	10	6	0.000449586	1	11.5	6	6	0.000531657
124249424	sorcin	1	30.3	6	7	0.00103142	1	18.2	4	5	0.000750949	1	19.2	4	4	0.000697178	1	14.1	3	3	0.0006596	1	34.3	7	9	0.00129575	1	14.1	3	3	0.000596226	1	18.2	4	4	0.00077675	1	18.2	4	4	0.000827143
45383392	N(G),N(G)-dimethylarginine dimethylaminohydrolase 1	1	24.7	7	11	0.00102769	1	36.6	10	17	0.00170799	1	26.8	8	9	0.00103591	1	19.2	5	5	0.000730222	1	48.1	11	19	0.0018631	1	26.1	8	10	0.00137396	1	32.1	8	8	0.00108381	1	17.1	5	5	0.000673528
363743644	PREDICTED: platelet glycoprotein Ib alpha chain-like isoform X1	1	17	5	8	0.00102703	1	19.7	6	10	0.0014095	1	20.5	6	11	0.0016723	1	20.5	7	13	0.00251599	1	20.5	7	17	0.00234869	1	20.5	7	15	0.00264366	1	20.5	7	13	0.00226659	1	23	8	15	0.00296891
478431115	NAD(P)H dehydrogenase [quinone] 1 isoform 1	1	20.5	5	8	0.00101847	1	32.6	7	10	0.00127792	1	16.7	4	6	0.000845727	1	20.1	5	5	0.00101661	1	26.5	6	11	0.0013604	1	16.3	4	4	0.000723263	1	22	5	6	0.000975341	1	15.9	4	4	0.000734287
45382099	CD9 antigen	1	14.7	3	4	0.00101719	1	8.5	2	2	0.000507617											1	14.7	3	7	0.00172757	1	14.7	4	7	0.00260721	0.9982	4.5	1	1	0.000359985
477507185	GDP-L-fucose synthase	1	25.4	9	11	0.00101535	1	21.1	6	9	0.000953272	1	11.5	4	5	0.000532003	1	22.3	8	8	0.00116792	1	35.6	10	14	0.00138836	1	25.7	9	11	0.00142955	1	22	7	8	0.000933412	1	17.3	5	6	0.000800817
60302718	T-complex protein 1 subunit beta	1	21.5	11	22	0.00101375	1	19.8	9	12	0.000577638	1	28	15	26	0.00140418	1	9.3	4	4	0.000302337	1	23	9	14	0.000627683	1	21.3	11	17	0.00115909	1	4.9	3	4	0.000242802	1	15.9	6	11	0.000740975
118102270	PREDICTED: mitogen-activated protein kinase 14 isoformX1	1	22.8	8	11	0.00101321	1	22.8	8	11	0.00109162	1	21.9	8	8	0.000908821	1	10.3	4	4	0.00056107	1	25.8	8	10	0.000960907	1	14.4	5	5	0.000717769	1	21.7	8	8	0.000997547	1	13.6	5	5	0.000678791
46048906	T-complex protein 1 subunit delta	1	17.9	10	21	0.000993505	1	16.4	9	22	0.00110411	1	12.7	8	16	0.000853745	0.998	3	1	2	0.000151038	1	16.4	9	18	0.000853125	1	13.8	8	17	0.00106883	1	13.6	8	11	0.000654466	1	8.4	5	10	0.000676432
318064688	ADP-ribosyl cyclase 2 precursor	1	12	3	7	0.000993387	1	12.7	4	6	0.000859974	1	12.7	4	4	0.000660301	1	12.7	4	5	0.00102317	1	12.7	4	7	0.00095458	1	12	3	4	0.000711722	1	12.7	4	5	0.00086923	1	12.7	4	5	0.000967888
363730087	PREDICTED: gamma-glutamylcyclotransferase isoform X4	1	28.2	5	6	0.000990547	1	18.2	3	3	0.000542812	1	18.2	3	8	0.00161412	1	18.2	3	4	0.0011048	1	22.7	4	4	0.000712211	1	18.2	3	3	0.000700809	1	11.6	2	2	0.000424688	1	18.2	3	3	0.00072774
253735708	glutathione peroxidase 3 precursor	1	29.7	6	7	0.00098722	1	38.8	8	13	0.00186473	1	39.3	7	16	0.00278441	1	19.2	4	8	0.00202174	1	38.8	8	13	0.00174594	1	38.8	8	17	0.00339758	1	24.7	6	14	0.00259091	1	21	5	11	0.00226931
45383307	acidic chitinase precursor	1	14.5	5	8	0.000985654	1	14.5	5	10	0.00139519	1	19.3	8	15	0.00235457	1	19.3	8	18	0.00365567	1	16.8	6	10	0.00129074	1	19.3	8	14	0.00245345	1	19.3	8	22	0.00351254	1	19.3	8	19	0.00345751
71895239	serine/threonine-protein kinase Nek7	1	33.4	7	11	0.000984291	1	31.5	7	9	0.000867084	1	11.3	3	3	0.000326072						1	32.8	7	9	0.000830628	1	15.6	4	4	0.00049944	1	10.6	3	3	0.00036304
118092065	PREDICTED: 60 kDa lysophospholipase	1	19.9	10	18	0.000983486	1	5.2	3	5	0.000282731	1	6	4	4	0.000256134						1	13.2	5	10	0.000547201	1	8.4	4	4	0.000298963	1	6.2	3	4	0.000282002
71896147	6-phosphogluconolactonase	1	18	4	4	0.000979871	1	19.2	4	4	0.00105738	1	19.6	5	5	0.00135578	1	16	3	3	0.0010591	1	19.2	4	4	0.000970863	0.9988	5.6	1	1	0.000334198	1	20.8	4	4	0.00120575	1	20.8	4	4	0.00135273
45382561	ras-related protein Rab-2A	1	48.6	8	9	0.000977777	1	41.5	7	8	0.000918729	1	24.5	5	6	0.000793946	1	17.9	3	3	0.000538282	1	42	7	8	0.000869825	1	22.6	4	4	0.00063074	1	17.5	4	4	0.00058478	1	11.3	2	2	0.000319702
71896431	filamin-B	1	24.9	56	89	0.000977086	1	19.4	42	66	0.000753138	1	20.7	43	65	0.000809923	1	14.3	30	39	0.000667491	1	30.1	62	101	0.00111766	1	23.6	51	75	0.00114961	1	21.7	47	68	0.000951514	1	19.3	41	52	0.000773431
363738555	PREDICTED: ras-related protein Rab-7a isoform 1	1	52.7	11	11	0.00097278	1	51.7	10	10	0.000885611	1	37.7	6	9	0.000880467	1	24.6	4	4	0.000503779	1	50.7	10	11	0.000917146	1	43	7	8	0.00094059	1	25.1	5	4	0.000442403	1	24.6	4	4	0.00048461
363742430	PREDICTED: adenylyl cyclase-associated protein 1 isoform X1	1	19.4	11	18	0.000971367	1	20.1	9	11	0.000593025	1	11.7	8	13	0.000782379	1	10.8	6	10	0.000839932	1	22.3	13	24	0.00130784	1	23.3	11	13	0.000971157	1	11.5	6	7	0.000493596	1	20.7	8	14	0.00103256
118088298	PREDICTED: parkin coregulated gene protein homolog	1	32.3	7	9	0.000968163	1	38.2	8	10	0.0010487	1	15.4	3	3	0.000345705						1	10.6	2	2	0.000206684	0.9988	6.3	1	1	0.000135869	1	18.9	4	4	0.000531275	1	15.4	3	3	0.000445775
429484490	fibrinogen alpha chain isoform 1 precursor	1	35.6	12	23	0.000968053	1	46	16	51	0.00220499	1	39.5	13	26	0.00121779	1	43.6	21	67	0.00417374	1	45	18	54	0.00226264	1	53.6	19	53	0.00305577	1	35	18	47	0.00252169	1	39.5	26	90	0.00500284
513177407	PREDICTED: mannosyl-oligosaccharide 1,2-alpha-mannosidase IA	1	25.4	9	11	0.00096723	1	20.8	7	7	0.000640428	1	15.3	5	7	0.000662711	1	8.4	3	4	0.00057782	1	25.7	10	14	0.00121873	1	22.6	8	11	0.00134685	1	20.1	8	9	0.00105336	1	11.3	4	6	0.000701132
71895603	lysosomal protective protein precursor	1	22.3	8	9	0.000966038	1	13	5	5	0.000549852	1	5.5	2	2	0.00024186						1	23.6	7	9	0.000887665	1	5.5	2	3	0.00044472	1	7.9	3	3	0.00038779	1	5.5	2	2	0.000300186
513236940	PREDICTED: NAD(P)H-hydrate epimerase, partial	1	11.3	3	4	0.000965099	1	9.9	2	3	0.000906231	0.9983	4.2	1	2	0.000679524	1	9.9	2	3	0.00127286	1	8.8	2	3	0.00083477	1	13.1	3	4	0.00140439	1	7.4	2	2	0.000692028
71895641	EH domain-containing protein 3	1	29	14	20	0.000963391	1	13.6	6	9	0.000448152	1	9.9	5	9	0.000502243	0.9986	2.2	1	1	7.11844e-05	1	17.2	8	8	0.000396967	1	8.4	4	4	0.000268047	1	10.8	7	7	0.000434597	1	4.3	2	2	0.00013293
513200936	PREDICTED: mannose-6-phosphate isomerase, partial	1	18.9	7	9	0.000958109	1	10.4	4	5	0.000562524	1	10.6	5	6	0.000704844	1	11.6	4	3	0.000506474	1	8.7	3	4	0.000430981	1	6.4	3	3	0.000437112	1	15.8	6	8	0.00111937	1	15.8	5	7	0.00107924
513171378	PREDICTED: programmed cell death protein 6 isoform X3	1	32	6	7	0.000953914	1	32	6	7	0.00104265	1	27.5	5	5	0.000864188	1	14.6	3	2	0.000450644	1	24.2	4	5	0.000719718	1	27.5	5	4	0.000811889	1	14.6	3	2	0.00036467	1	20.2	4	3	0.000572553
477507214	maleylacetoacetate isomerase isoform 1	1	27.1	4	6	0.000951185	1	21.1	4	4	0.000682423	1	31.2	5	5	0.000910823	1	17.1	3	3	0.000705282	1	35.8	7	9	0.00148049	1	21.6	5	5	0.00106336	1	26.5	4	4	0.000775071	0.9986	6.5	1	1	0.000219941
363741014	PREDICTED: outer dense fiber protein 3-like	1	58.1	6	5	0.00095039	1	33.3	4	5	0.00102889
310750337	proteasome subunit alpha type-4	1	28.7	7	8	0.000940676	1	15.3	5	7	0.000869364	1	15.3	5	6	0.00080359	1	12.3	4	4	0.000707642	1	18.8	6	7	0.000861759	1	15.3	5	6	0.00101708	1	15.3	5	5	0.000751195	1	15.3	5	5	0.000873354
45384500	fibrinogen, gamma chain precursor	1	20.2	10	15	0.00093388	1	45.3	21	53	0.00338571	1	27.4	14	21	0.00162311	1	48.7	25	89	0.00923362	1	55.6	25	53	0.00331042	1	47.6	20	41	0.00374783	1	52	25	60	0.00476233	1	54.7	27	102	0.00904543
493794684	pyridoxal kinase isoform 1	1	18.8	5	8	0.000930573	1	22.9	8	9	0.00113	1	17.2	4	4	0.000572882	1	17.2	5	7	0.00137647	1	22	7	9	0.00102962	1	12.7	4	4	0.000674291	1	15.9	4	6	0.000916153	1	12.7	3	3	0.00053423
45383628	guanine nucleotide-binding protein G(k) subunit alpha	1	37.9	16	14	0.000928869	1	35.6	13	10	0.000796906	1	32.8	14	10	0.000822095	1	35.6	13	7	0.000750247	1	36.4	14	13	0.00093985	1	35.9	14	5	0.000494982	1	30.2	11	5	0.000532487	1	34.7	13	5	0.000571934
71897167	proteasome subunit alpha type-5	1	22.8	5	7	0.000926735	1	25.7	6	8	0.00118568	1	22.4	4	5	0.000815609	1	13.7	3	2	0.000446296	1	41.9	8	12	0.001575	1	12.4	3	3	0.000625121	1	17.8	3	4	0.000731572	1	19.9	3	4	0.000776016
513215119	PREDICTED: outer dense fiber protein 3-like	1	29.2	5	6	0.000924204	1	40.8	4	5	0.000791296											1	40.8	4	4	0.000602282						0.9949	8.8	1	1	0.000191824
478246981	serpin peptidase inhibitor, clade A (alpha-1 antiproteinase, antitrypsin), member 4 precursor	1	22.6	8	11	0.000921601	1	22.6	9	16	0.00141166	1	23.1	9	15	0.00144186	1	23.5	10	17	0.00194852	1	20.2	7	11	0.000876774	1	24.5	9	22	0.00250394	1	24.9	11	21	0.00222837	1	23.5	10	20	0.00236525
226874900	proteasome subunit alpha type-2	1	15.4	4	6	0.000917703	1	24.4	4	4	0.000664157	1	31.6	6	7	0.00123621	0.9987	6	1	1	0.00026032	1	32.5	7	9	0.00137101	1	15.4	3	4	0.000916716	0.999	8.5	2	1	0.000202299
513206965	PREDICTED: ganglioside GM2 activator isoform X1	1	11.9	3	4	0.000916	1	7.9	2	3	0.000676558	0.9986	4.5	1	2	0.000457757						1	7.9	2	2	0.000388106	0.9971	5.9	1	1	0.000304966	0.9988	4.5	1	1	0.000262108	0.9929	4.5	1	1	0.000308474
71895471	acylamino-acid-releasing enzyme	1	19.8	13	18	0.000914133	1	10.5	8	8	0.000430257	1	22.6	14	15	0.000938225	1	9.4	7	7	0.000530536	1	21.7	14	17	0.000870771	1	19.9	13	15	0.00103017	1	17.7	11	11	0.000732809	1	4.5	3	3	0.000212194
56118302	proteasome subunit beta type-1	1	36.7	7	7	0.000913304	1	23.6	5	6	0.000808774	1	23.6	5	6	0.000903992	0.9928	3.8	1	1	0.000201342	1	28.3	6	9	0.00118689	1	23.6	5	6	0.00113864	1	32.1	6	7	0.00117586	1	17.7	4	4	0.000712459
45383085	sulfotransferase family cytosolic 1B member 1	1	30.4	8	9	0.000907292	1	9.5	4	4	0.000418809	1	5.7	2	3	0.000361345	1	5.7	2	3	0.000508699	1	26.4	7	7	0.000717216	1	5.7	2	4	0.000600787	1	8.4	4	5	0.000685423	1	8.4	3	3	0.000425683
363736265	PREDICTED: tubulin alpha-5 chain-like isoform X1	1	42.2	20	11	0.000902757	1	42.2	21	13	0.00118156	1	43.8	21	7	0.000673162	1	36.6	17	6	0.000844563	1	40.8	19	13	0.00105621	1	40.2	18	4	0.000455551	1	43.1	21	11	0.00119635	0.9999	35.9	19	6	0.000704082
513235259	PREDICTED: mucin-16-like isoform X2	1	51.2	6	6	0.000901195	1	47.6	6	5	0.000779333	1	27.4	5	8	0.00138869	1	47.6	6	11	0.00244931	1	47.6	5	5	0.000744971	1	27.4	5	4	0.000859106	1	51.2	7	5	0.00100581	1	47.6	6	6	0.00123618
57530014	ras-related protein R-Ras2	1	40.4	7	10	0.00090082	1	44.3	8	11	0.00102943	1	23.2	4	8	0.000823425	1	11.3	2	2	0.000267996	1	44.8	8	13	0.00119356	1	32.5	5	6	0.000690484	1	17.2	3	4	0.00048287	1	11.3	2	4	0.000486282
460417303	monoglyceride lipase isoform 2	1	29	7	8	0.000900257	1	23.8	6	7	0.000837403	1	15.5	4	4	0.000556921						1	30.4	8	12	0.00137953	1	6.9	2	2	0.000314777	1	16.8	4	5	0.000763082
46049078	immunoglobulin J polypeptide, linker protein for immunoglobulin alpha and mu polypeptides precursor	1	31.6	4	5	0.000898105	1	22.2	3	3	0.000541735	1	27.8	3	3	0.000595931	1	32.9	4	4	0.00109764	1	27.8	3	3	0.000486698	1	22.2	3	3	0.00080023	1	31.6	4	5	0.00106434	1	29.1	3	3	0.00071158
513208722	PREDICTED: transmembrane channel-like 5 isoform X10	1	17.1	13	18	0.000897955	1	10.3	8	10	0.000512814	1	12.5	10	12	0.000681548	1	6.2	5	6	0.000465766	1	16.1	12	19	0.000930267	1	10.6	8	10	0.000655519	1	14.3	12	14	0.000876132	1	7.9	6	7	0.000471143
363747261	PREDICTED: poly(rC)-binding protein 2-like isoformX1	1	17.5	4	7	0.000897852	1	8.8	2	5	0.00068489	1	13.8	3	4	0.000647654	0.9948	6.6	1	1	0.000197485	1	20.1	4	6	0.000746198	1	8.8	2	5	0.000899024	1	8.8	2	4	0.000666085	1	10.6	2	2	0.000375999
86129524	COP9 signalosome complex subunit 5	1	16.9	5	9	0.000894254	1	8.9	3	5	0.000533681	1	8.9	3	3	0.000343429						1	11.2	4	6	0.000577689	1	5	2	2	0.000287038	1	8.9	3	3	0.000382826	0.9986	3	1	1	0.000149763
71895185	dipeptidyl peptidase 4	1	17.5	11	16	0.000891619	1	11.2	7	10	0.000587846	1	13.7	9	11	0.000728367	1	18.1	12	13	0.00113061	1	16.2	11	18	0.000979866	1	14.5	9	12	0.000922892	1	16.6	11	12	0.000896923	1	13.6	9	10	0.000838629
313851080	leucine-rich repeat-containing protein 57	1	30.3	7	8	0.00089155	1	29.8	7	7	0.000788262	1	20.6	5	5	0.000636236	1	8.4	2	2	0.000324543	1	26.5	6	7	0.00077996	1	12.2	3	3	0.000440813	1	21.8	5	5	0.000667791	1	8.4	2	2	0.000293837
126165274	spermatid-associated protein	1	25.9	7	14	0.000886361	1	30.5	9	14	0.000967831	1	21	6	13	0.000992416	1	8.5	3	5	0.000470032	1	13.4	4	7	0.000442346	1	16.8	5	8	0.000713165	1	5.5	2	4	0.000352269	1	7.6	2	2	0.000185112
363733743	PREDICTED: glutamyl aminopeptidase	1	15.1	15	23	0.000885824	1	10.4	10	13	0.000536556	1	9.5	10	11	0.00051109	1	5.2	5	6	0.000359491	1	28.2	28	85	0.00326592	1	28	31	62	0.00331591	1	23.3	23	45	0.00230341	1	23.5	24	45	0.00251613
45384190	translin	1	25.8	7	8	0.00088121	1	21.8	5	5	0.000626597	1	30.1	8	10	0.0012507	1	21.8	4	4	0.000710441	1	25.8	7	7	0.000802304	1	24.9	6	6	0.000929027	1	10	2	2	0.000313622	1	15.3	3	3	0.000473536
363743046	PREDICTED: uncharacterized protein LOC419830 isoform X2	1	10.9	2	4	0.000876962	1	21.1	3	4	0.000876734
60302768	septin-7	1	21.8	11	14	0.000869963	1	24.5	9	12	0.000815098	1	29	12	13	0.000926336	1	10.8	4	3	0.000295396	1	26.9	10	13	0.000836353	1	20.1	8	9	0.000813906	1	27.3	11	10	0.000829025	1	22.8	8	8	0.00076637
363730444	PREDICTED: tubulin beta-1 chain-like isoform X1	0.9999	40.7	21	10	0.000867349	0.9996	49.4	25	1	9.26639e-05	0.9968	44.7	23	2	0.000206612						0.9999	44.9	22	4	0.000338509						1	42.2	21	4	0.000454335
513160360	PREDICTED: solute carrier organic anion transporter family member 1C1-like isoform X3	1	12.2	8	14	0.000861858	1	13.3	9	15	0.000911343	1	8.7	6	10	0.00069621	1	3.1	2	7	0.00066406	1	15.2	10	17	0.00104661	1	6.2	4	10	0.000786017	1	7.1	5	9	0.000698017	1	3.1	2	7	0.000630414
478733013	chromosome 17 open reading frame, human C9orf9	1	22.2	3	5	0.000860803	1	31.1	4	5	0.00100009	1	12	2	2	0.000405151						1	18	2	2	0.000341562	1	18	2	3	0.000718155	1	12	2	2	0.000463033	1	22.2	3	4	0.000988725
57525423	V-type proton ATPase subunit E 1	1	27.9	6	9	0.000856126	1	27.9	6	8	0.000866178	1	15.5	4	7	0.000757405	1	10.2	2	2	0.000295102	1	31.9	7	10	0.000970316	0.9974	4.4	1	1	0.000137989	1	9.3	2	2	0.000250353	0.9998	10.2	2	2	0.000270781
45383015	protein DJ-1	1	33.9	7	8	0.000851307	1	33.9	8	9	0.000990489	1	32.8	8	9	0.00114954	1	12.2	2	2	0.000348145	1	34.4	9	11	0.00115514	1	29.1	6	6	0.000983236	1	25.4	6	7	0.00101345	1	11.6	3	3	0.000466926
119331160	quinone oxidoreductase	1	21.1	5	8	0.000850204	1	35.6	8	13	0.00158455	1	18.7	5	5	0.000632063	1	25.4	5	7	0.00126736	1	21.1	4	6	0.000675353	1	14.2	3	4	0.000591057	1	13.9	3	3	0.000435895	1	10	2	2	0.000318258
45383372	glycogen phosphorylase, liver form	1	27.7	20	33	0.000847347	1	21.2	17	25	0.000681138	1	27.1	22	26	0.000785839	1	16.3	13	15	0.000608946	1	31.2	24	31	0.000813506	1	16.7	14	17	0.000627394	1	23.1	17	23	0.000797714	1	15.3	11	12	0.000433337
363733360	PREDICTED: MOB kinase activator 1B isoform X2	1	22.7	5	5	0.000845642	1	17.1	3	3	0.000580326	1	12	3	2	0.000407905	0.9987	6.5	1	1	0.000252246	1	13.9	4	4	0.000754904	1	18.5	4	3	0.000763068	1	16.2	4	3	0.000686296	0.9988	5.6	2	1	0.000258203
513193358	PREDICTED: testis-specific serine/threonine-protein kinase 6-like	1	24.2	7	9	0.00084127	1	24.2	7	12	0.00119598	1	13.4	4	5	0.000532231	1	7.2	2	3	0.000426349	1	18.1	5	5	0.000487004	1	20.2	6	7	0.000850751	1	10.1	3	5	0.000556762	1	21.3	6	9	0.00109258
478431023	putative hydroxypyruvate isomerase	1	26.3	6	7	0.000839773	1	33.1	8	10	0.00135242	1	36.7	7	9	0.00127167	1	34.5	6	7	0.00135405	1	48.4	10	14	0.00166317	1	27.4	6	8	0.00131979	1	29.2	6	7	0.00114546	1	12.5	3	4	0.000703216
513221176	PREDICTED: axonemal dynein light intermediate polypeptide 1 isoform 2	1	29.6	6	10	0.000839409	1	24.5	6	10	0.000909534	1	16.7	3	3	0.000298006	0.9987	4.3	1	1	0.000142197	1	24.5	5	5	0.000427822	1	19.1	4	4	0.000521943	1	20.2	4	5	0.000553007	1	22.6	5	8	0.000980116
71894743	phosphoglycolate phosphatase	1	24	7	8	0.000834459	1	25	6	7	0.000778799	1	22.1	6	6	0.000736026	1	17.6	4	4	0.000663546	1	27.6	7	8	0.000852776	1	10.9	3	3	0.00042919	1	11.2	3	3	0.000395326	1	11.5	3	3	0.000437615
513183409	PREDICTED: sulfotransferase 1 family member D1 isoform X2	1	25.3	9	10	0.000826828	1	26.2	9	10	0.000880662	1	20.2	6	9	0.000916173	1	18.4	6	7	0.00090013	1	24.4	9	9	0.000751423	1	15.7	4	5	0.000596195	1	14.2	4	4	0.000442593	1	13.6	4	4	0.000485737
52138663	F-actin-capping protein subunit alpha-2	1	24.1	5	7	0.000823787	1	28	5	8	0.00101705											1	33.9	6	9	0.00101748	1	8.7	2	4	0.000669355	1	17.5	4	2	0.000288063	1	15.7	3	3	0.000492188
45383476	transforming growth factor beta receptor type 3 precursor	1	16.2	12	17	0.000822884	1	15.3	11	17	0.000868492	1	10	7	10	0.000528547	1	8.6	6	7	0.000522916	1	13.3	9	15	0.000695234	1	11.5	8	14	0.000943936	1	12.6	9	12	0.000723208	1	8.7	6	7	0.000480916
513210055	PREDICTED: P2X purinoceptor 7 isoform X1	1	21.1	10	20	0.000821819	1	20.2	10	15	0.000657538	1	17.9	9	9	0.000439734	1	9.5	5	5	0.000330466	1	17.1	9	17	0.000708622	1	17.3	9	11	0.000656363	1	12.3	7	7	0.000376963	1	4.8	3	3	0.000173162
314122195	dynein, axonemal, light chain 1	1	25.4	5	7	0.00082068	1	25.4	5	6	0.000730687	1	30.5	5	6	0.000834779	1	20.3	4	5	0.000886928						0.9969	4.1	1	1	0.000160158	0.9981	5.1	1	1	0.000147164	1	39.6	7	8	0.00132144
45383528	actin-related protein 3	1	27.3	10	13	0.000816631	1	22.2	8	9	0.000613407	1	27	9	10	0.000763534	1	13.6	5	5	0.000494848	1	26.8	12	16	0.00107203	1	25.1	9	9	0.000808352	1	25.6	11	13	0.00110769	1	16.5	5	5	0.000464423
363736119	PREDICTED: glycerol-3-phosphate dehydrogenase 1-like protein isoform X2	1	29.8	10	11	0.000809972	1	29.8	9	12	0.000907801	1	28.1	11	13	0.00112307	0.9999	6.4	2	3	0.000345857	1	31.2	9	6	0.000432853	1	19.8	7	5	0.000492723	1	30.1	9	7	0.000674249	1	18.3	6	6	0.00061729
57530095	COP9 signalosome complex subunit 4	1	32.6	11	13	0.000805998	1	29	9	12	0.000834526	1	29	9	9	0.000671773	1	7.1	2	2	0.000200182	1	31.6	10	14	0.000862678	1	11.2	4	4	0.000344198	1	26.3	9	9	0.000756142	1	11.7	4	4	0.000346036
310750374	pyruvate dehydrogenase E1 component subunit beta, mitochondrial	1	22	6	8	0.000803688	1	27	8	13	0.00135413	1	15.3	5	6	0.000755934	1	25.1	7	8	0.00129273	1	7.5	2	2	0.000199966	1	5.3	2	2	0.000286415	1	8.6	3	3	0.000409524	1	28.1	9	17	0.00257715
45385807	tyrosine-protein kinase Yes	1	19.8	11	15	0.000802904	1	18.1	10	16	0.000943882	1	15	9	12	0.000732543	1	14.4	7	9	0.000761827	1	23.8	12	20	0.00113611	1	18.9	11	8	0.000621145	1	17.9	10	11	0.000741745	1	10	6	6	0.000453317
491223995	aldo-keto reductase family 1, member B1-like	1	53.5	18	11	0.000802651	1	47.8	18	9	0.000700577	1	44	17	8	0.000685308						1	39.9	15	7	0.000513796						1	44.6	16	8	0.000779688	1	38.6	14	5	0.000533552
71895051	ras-related protein Rab-10	1	48.5	11	9	0.000801523	1	28.5	8	7	0.000646471	1	21	7	5	0.000509253	0.999	17	5	1	0.000147015	1	42	12	9	0.000801752	1	44.5	10	5	0.000649253	0.9989	15	6	1	0.000111273	1	30.5	7	5	0.000634623
363729570	PREDICTED: dnaJ homolog subfamily B member 13 isoform X4	1	33.9	8	11	0.000795887	1	45.9	11	21	0.00164014	1	37.3	8	10	0.000848669	1	49.1	12	20	0.00226112	1	24.4	5	6	0.00046102	1	28.2	7	9	0.000969301	1	17.1	4	5	0.000491186	1	44.3	11	25	0.00260277
45382781	glutamine synthetase	1	16.4	6	9	0.000794349	1	18.2	6	10	0.000895344	1	13.9	4	5	0.00045626	1	14.2	4	4	0.000573048	1	22	9	14	0.00123123	1	19.6	8	10	0.00117506	1	17.7	7	10	0.00109165	1	8.6	3	3	0.000371343
513204098	PREDICTED: IST1 homolog	1	15.9	8	10	0.00079075	1	15.9	8	12	0.00103104	1	14.3	6	7	0.000611965	0.9987	1.7	1	1	0.000121033	1	15.7	8	14	0.00114085	1	8.9	5	6	0.000669198	1	9.7	5	8	0.000817925	0.9962	1.9	1	1	0.000106272
513164476	PREDICTED: ATP-dependent (S)-NAD(P)H-hydrate dehydratase isoform X1	1	31.2	9	10	0.000789795	1	24.7	6	7	0.000571533	1	9.5	3	3	0.000274562	1	6.2	2	2	0.000235891	1	30.7	8	9	0.000686243	1	15.2	5	5	0.000575281	1	9.8	3	3	0.000308249	1	10.1	3	3	0.000323445
50745642	PREDICTED: ribose-phosphate pyrophosphokinase 1 isoformX2	1	33.6	9	9	0.000788126	1	22	7	7	0.000666948	1	15.7	5	6	0.0005778	0.9987	5	1	1	0.000144927	1	23.3	7	8	0.000700568	1	16.2	3	3	0.000386178	1	23	7	9	0.00102201	0.9982	4.6	1	1	0.000128349
45383504	lissencephaly-1 homolog	1	30	11	14	0.000787248	1	25.1	10	13	0.000756652	1	37.1	13	15	0.000990229	1	12.9	4	4	0.000352627	1	42.2	12	18	0.00105042	1	29	10	13	0.00113662	1	30.5	11	12	0.000908192	1	27.8	9	10	0.000816259
45384280	calpain-1 catalytic subunit	1	17.6	10	18	0.000781709	1	9.8	6	12	0.00057836	1	8.2	4	6	0.000308915	0.9987	2.6	1	3	0.000198278	1	12.8	7	10	0.000428898	1	3.7	2	6	0.000352412	1	5.1	3	6	0.000345536	0.992	2.6	1	1	6.15309e-05
513160629	PREDICTED: EF-hand calcium-binding domain-containing protein 6 isoform X6	1	17.2	4	7	0.000780495	1	9.6	2	4	0.000500083	1	7.2	2	2	0.000254095						1	13.6	3	5	0.000571671	0.9999	9.6	2	2	0.000311222	1	7.2	2	2	0.00029106
47604964	CTD small phosphatase-like protein	1	12.4	3	6	0.000779679	1	12.4	3	4	0.000525562	1	7.6	2	3	0.000456921						1	12.4	3	5	0.000620027	0.9988	4	1	2	0.000352143	1	7.6	2	3	0.000499461
363741117	PREDICTED: alpha-2-antiplasmin isoform X1	1	7.8	3	7	0.000779398	1	13.6	5	9	0.00105388	1	11.9	5	9	0.0012093	1	6.4	2	5	0.00092643	1	13.6	5	10	0.00107272	1	15	6	11	0.00167976	1	15	6	9	0.00133885	1	13.6	5	11	0.00174532
363734558	PREDICTED: galactocerebrosidase isoform X3	1	15.9	6	10	0.000778194	1	16	8	11	0.000919335	1	10.3	6	7	0.000635294	1	7.6	4	5	0.000629938	1	21.5	10	17	0.00132003	1	9.7	6	7	0.000784452	1	7.8	5	6	0.000616939	1	6.6	4	4	0.000456916
513211965	PREDICTED: high affinity copper uptake protein 1 isoformX4	1	10.4	3	3	0.000776083						1	9.8	2	2	0.000576326	0.9916	3.8	1	1	0.000385369	1	9.8	2	2	0.000496989	1	9.8	2	2	0.000670458	0.9976	6	1	1	0.000331735	0.997	3.8	1	1	0.000342353
46195844	zona pellucida-binding protein 2 precursor	1	17.3	6	10	0.000774953	1	8.8	3	5	0.000415768	1	15.6	7	13	0.00115621	0.9987	4	1	1	0.000122242	1	19	8	12	0.00091417											1	6.5	2	2	0.000236788
45382313	guanine nucleotide-binding protein G(i) subunit alpha-2	1	45.4	17	13	0.000768219	1	41.4	13	14	0.00100656	1	45.1	16	15	0.00107406	1	32.4	10	5	0.000554193	1	46.5	16	20	0.00126202	1	39.2	14	6	0.000562648	1	43.7	13	10	0.000891274	1	32.4	11	4	0.000435221
292494926	contactin-1 preproprotein	1	13.6	12	18	0.000763223	1	7.2	7	8	0.000383103	1	9.1	7	10	0.000505478	1	2.8	3	3	0.000241028	1	1.8	2	2	9.82814e-05						1	3.8	3	3	0.000189769
513185632	PREDICTED: attractin, partial	1	15.1	18	23	0.000759216	1	13.4	16	24	0.000805672	1	16	20	25	0.000952098	1	10.6	12	15	0.000742478	1	13.5	15	19	0.000621884	1	12	15	19	0.0009013	1	14.8	16	22	0.000896186	1	10.2	13	17	0.000780118
513205459	PREDICTED: protein FAM3D isoform X9	1	21.5	6	8	0.00075871	1	19	5	8	0.000790565						1	9.5	3	3	0.000446676
513213068	PREDICTED: complement C5	1	12.9	22	31	0.000754615	1	14.6	27	38	0.000890483	1	14.7	27	37	0.000961517	1	15.3	27	53	0.00184399	1	14.7	26	34	0.00080494	1	15.8	28	45	0.0014232	1	18.1	34	51	0.00136336	1	16.6	32	56	0.00166759
513237543	PREDICTED: EMILIN-1-like	1	15	3	3	0.00074504																1	25.1	4	5	0.00129806	0.9972	5.3	1	1	0.000353039						0.9985	5.3	1	1	0.000368128
45384252	2',3'-cyclic-nucleotide 3'-phosphodiesterase	1	37.9	15	19	0.000742907	1	38.8	17	24	0.00100598	1	26.4	10	12	0.000545679	1	18.3	7	9	0.000540501	1	34	14	17	0.000681508	1	18.6	7	7	0.000392996	1	20.7	8	8	0.000409866	1	12.4	5	4	0.000227415
513179611	PREDICTED: cathepsin B isoform X1	1	22.2	7	9	0.000742055	1	22.2	9	10	0.000859443	1	26.8	7	8	0.000775641	1	26.8	7	7	0.000841111	1	23.8	8	10	0.000853787	1	20.9	7	7	0.000798236	1	26.3	9	11	0.00116455	1	21.7	6	6	0.000748735
45382979	destrin	1	26.1	6	9	0.000741546	1	25.5	6	7	0.000641899	1	21.8	6	8	0.000766142	1	21.8	4	5	0.000640435	1	40	7	12	0.000981783	1	25.5	6	8	0.000927591	1	21.8	5	5	0.000565598	1	25.5	6	7	0.000829497
45382569	actin-related protein 2	1	21.3	7	11	0.000740857	1	16	5	5	0.00037933	1	17.3	5	8	0.000662365	0.9987	4.3	1	1	0.000107412	1	21.3	7	13	0.0009118	1	6.1	2	3	0.00029114	1	15.7	5	6	0.00053806	1	10.9	3	4	0.000380877
363744954	PREDICTED: glyoxylate reductase/hydroxypyruvate reductase	1	25.2	7	7	0.000740408	1	18.7	5	5	0.000550985	0.9983	2.8	1	1	0.000128202						1	24.5	7	7	0.000745401	0.9988	4.3	1	1	0.000147454	1	10.4	3	3	0.00042052	0.9905	2.8	1	1	0.000154426
45383061	embigin	1	19	6	7	0.000738749	1	12.2	4	7	0.000803502	1	12.2	4	5	0.000571942	1	10.7	3	4	0.000652107	1	14.1	5	8	0.000851443	1	10.7	3	5	0.000738683	1	15	4	7	0.000945472	1	10.7	3	4	0.000577323
267844833	fibrinogen beta chain precursor	1	34.2	14	14	0.000737088	1	42.7	19	35	0.00191254	1	35.2	18	20	0.00127027	1	56.7	26	64	0.00523676	1	50	25	52	0.00262584	1	45	20	31	0.00245409	1	35.6	17	21	0.0014621	1	55.6	31	81	0.00626145
118086124	PREDICTED: prostatic acid phosphatase isoform X1	1	15.6	6	8	0.000735177	1	16.2	5	7	0.000735853	1	15.6	6	6	0.000673986	1	4.6	2	2	0.000305599	1	21.5	8	10	0.000988897	1	16.7	6	8	0.00107752	1	14.6	5	6	0.000806881	1	8.2	3	3	0.000441523
5834847	cytochrome c oxidase subunit II	1	9.3	2	2	0.000733033	1	12.3	3	5	0.00178703	0.9986	4.4	1	1	0.000433527	1	12.3	3	5	0.00301286						0.9988	4.4	1	2	0.00097031						1	12.3	3	5	0.00262919
45383339	growth factor receptor-bound protein 2	1	32.3	7	8	0.000731212	1	28.6	6	6	0.000582377	1	21.7	6	6	0.000600559						1	19.4	4	4	0.000366037	1	17.1	4	4	0.000488406	0.9967	3.2	1	1	0.000114607	1	11.1	2	2	0.000254586
53749682	peptidyl-prolyl cis-trans isomerase FKBP5	1	27.4	9	16	0.000730771	1	19.8	8	10	0.000487953	1	30.5	9	10	0.00052522	1	12.2	4	4	0.000299886	1	31.6	11	18	0.00086481	1	24.5	8	12	0.000816435	1	12	4	4	0.00024843	1	13.6	4	4	0.000276142
363742361	PREDICTED: tektin-2 isoform X2	1	27.4	11	15	0.000728213	1	36	14	24	0.00126448	1	36	12	15	0.000815749	1	39.3	19	33	0.00276962	1	17.2	6	8	0.000403953	1	27	10	13	0.000944945	1	31.6	11	11	0.000722873	1	42.3	21	41	0.0030641
46048795	vitronectin precursor	1	13.7	6	9	0.000725953	1	19	8	14	0.0011324	1	9.7	5	7	0.000675687	1	23.4	10	25	0.0030375	1	17.7	7	11	0.00084674	1	12.6	6	11	0.00117761	1	12.6	6	9	0.000914842	1	19.6	8	22	0.0024217
50732309	PREDICTED: kinesin-1 heavy chain isoform X2	1	19.1	16	34	0.00072468	1	17.5	16	26	0.00062877	1	20.7	18	29	0.00073556	1	8.7	8	10	0.00035363	1	14.7	12	18	0.000412307	1	9.3	8	12	0.000399598	1	13.9	13	17	0.000510505	1	12.7	10	12	0.000384866
475505961	3-mercaptopyruvate sulfurtransferase	1	33	7	9	0.000722393	1	40.1	9	10	0.000823284	1	26.6	6	6	0.000539953	1	18.9	4	4	0.000496538	1	34.7	8	8	0.000648618	1	7.7	2	2	0.000227122	1	25.3	5	5	0.000507993	0.9986	8.1	1	1	0.000115175
57529848	adenosine kinase	1	19.2	6	9	0.000721841	1	19.5	6	8	0.000748109	1	25.1	8	12	0.00118378	1	12	4	5	0.00069167	1	15.3	5	8	0.000674879	1	15.9	5	5	0.000588986	1	22	7	10	0.00113921	1	13.1	4	5	0.000635024
57530301	T-complex protein 1 subunit alpha	1	19.9	10	15	0.000719724	1	14	7	9	0.000472447	1	10.6	6	10	0.000559054	0.9988	2	2	1	7.79571e-05	1	22.6	11	18	0.000862262	1	11.3	7	8	0.000558671	1	8.6	5	6	0.000381601	1	5.6	4	4	0.000299712
118103033	PREDICTED: synaptic vesicle membrane protein VAT-1 homolog	1	23	7	9	0.000719175	1	23	7	8	0.000675423	1	17.3	5	6	0.000529143	0.9975	4.2	1	2	0.000238331	1	16	5	5	0.00039371	1	9.9	3	3	0.000332309	1	10.5	3	4	0.000404823
45382221	extracellular fatty acid-binding protein precursor	1	16.3	4	5	0.000715797	1	30.3	6	8	0.00133693	1	21.9	5	8	0.00156227	1	18	4	7	0.00195904	1	16.9	3	4	0.000601147	1	21.9	5	6	0.00128447	1	18	4	6	0.0013244	1	18	4	7	0.00162892
124249308	charged multivesicular body protein 2a	1	19.1	4	6	0.000713523	1	19.1	4	4	0.000502635	1	12.3	2	2	0.000280186	1	12.3	2	2	0.000386488	1	19.1	4	4	0.000506432	1	15.9	3	3	0.000499646	0.9988	4.1	1	1	0.000149146
118104237	PREDICTED: isochorismatase domain-containing protein 1 isoform X2	1	14.7	5	6	0.000713442	1	12.3	3	3	0.000394685	1	17.1	5	5	0.000711804	1	13	4	3	0.000560009	1	17.5	4	4	0.000467036	1	8.6	2	3	0.00050299	1	7.9	3	3	0.000461946	1	12.3	3	3	0.000512639
118092623	PREDICTED: inorganic pyrophosphatase isoform X1	1	34.8	8	10	0.000710253	1	27.2	8	9	0.000716652	1	14.5	4	5	0.000429513	1	20.3	4	4	0.000462114	1	22.4	5	9	0.000678149	1	27.6	7	7	0.000718045	1	20.3	5	5	0.000473266	1	16.2	4	5	0.000534169
71895729	glycogen phosphorylase, brain form	1	23.7	19	27	0.000708551	1	25.1	20	27	0.00075514	1	22.1	17	22	0.000690784	1	11	9	6	0.000254542	1	27.2	21	32	0.000863734	1	14.6	11	13	0.000486316	1	21.9	16	23	0.000818006	1	16.1	12	13	0.00048311
50751051	PREDICTED: uncharacterized protein LOC424392	1	25.5	3	3	0.000707239	0.9999	12.8	2	2	0.000473639						0.9986	8.5	1	2	0.000736223											0.9982	8.5	1	1	0.000306357	1	15.4	2	3	0.0010126
313760660	sperm-associated antigen 6	1	16.1	7	8	0.000703988	1	24.2	10	15	0.0013571	1	9.6	4	5	0.000504894	1	4.5	2	5	0.000665797	1	8.5	4	4	0.00034873	1	6.1	3	3	0.000358953	1	6.1	3	4	0.000460494	1	8.5	4	8	0.00094559
363736454	PREDICTED: complement factor H	1	20.4	20	27	0.000702201	1	17.8	19	28	0.000752045	1	24.8	27	48	0.00145333	1	23	26	56	0.00223505	1	20.8	21	37	0.000911728	1	25	27	49	0.00184693	1	28.5	32	88	0.0028917	1	29.5	33	85	0.0031248
71895387	inosine-5'-monophosphate dehydrogenase 2	1	14	6	12	0.000701613	1	6.4	2	2	0.000131732	1	17.1	6	7	0.000464861	1	4.5	2	3	0.000303322	1	18.7	7	11	0.000680554	1	11.1	4	6	0.000526712	1	4.5	2	2	0.000148783	1	8	3	4	0.000361815
71897131	transmembrane channel-like protein 7	1	9.1	6	13	0.000697988	1	4.4	3	6	0.000353414	1	4.4	3	3	0.000193206						1	9.4	6	10	0.000581778	1	3.3	2	3	0.000232204	0.9906	1.9	1	3	0.000213209	0.9909	1.9	1	1	8.18343e-05
483968292	HD domain-containing protein 2	1	17.3	3	4	0.000697916	1	18.9	3	3	0.000561709	1	11.7	2	2	0.000400195						1	17.3	3	4	0.000664814	1	11.7	2	2	0.000492003
513208340	PREDICTED: mesothelin-like protein-like	1	7.4	6	8	0.000697606	1	7.4	6	10	0.000904763	1	7.5	6	13	0.00133392	1	5.3	4	9	0.00127048	1	6.1	4	5	0.000425635	1	6.5	5	5	0.000610867	1	7.4	6	8	0.000922902	1	5.3	4	9	0.00108738
513211937	PREDICTED: delta-aminolevulinic acid dehydratase isoform X1	1	22	7	8	0.000696121	1	29.5	9	11	0.000943676	1	16.1	6	7	0.000665097	0.9987	3	1	1	0.000125509	1	17.6	5	7	0.000585984	1	21.4	7	7	0.000833888	1	14.6	4	4	0.000449417	1	7.7	2	2	0.000256599
45382907	receptor-type tyrosine-protein phosphatase eta precursor	1	9.5	13	18	0.000694401	1	6.1	9	12	0.000504678	1	7.3	10	12	0.000577857	1	6.5	7	9	0.000566968	1	14.9	18	22	0.000899067	1	7.4	9	14	0.000791855	1	5.8	9	10	0.000521269	1	6	9	10	0.000560877
363727937	PREDICTED: DCC-interacting protein 13-beta	1	21.9	13	15	0.000688334	1	17	9	10	0.000496827	1	11.2	6	7	0.000388776	1	13.4	7	8	0.000577251	1	23.9	12	14	0.000636912	1	5	3	4	0.000257142	1	11.2	6	8	0.000495158	1	5.2	3	3	0.000189782
124339781	clathrin heavy chain 1	1	15.1	21	27	0.000684931	1	9.5	13	18	0.000561822	1	13.3	18	19	0.000596125	1	10.6	14	14	0.000608539	1	18.6	29	36	0.000842823	1	17	25	27	0.000912265	1	13.6	18	21	0.000746522	1	14.4	21	24	0.000865876
513228262	PREDICTED: ATP synthase subunit alpha, mitochondrial isoform X1	1	25.1	13	16	0.000684661	1	23.3	13	16	0.000755237	1	17.2	8	11	0.000551786	1	25.3	13	20	0.00139392																1	39.6	20	35	0.00220403
513200400	PREDICTED: ceruloplasmin isoform X1	1	10.2	10	19	0.000678623	1	12.3	12	21	0.000753389	1	18.9	20	36	0.00149797	1	14.2	15	33	0.0018126	1	17.3	16	31	0.00114499	1	19.6	19	34	0.00170246	1	21.2	25	45	0.00200809	1	21.4	23	53	0.00267994
45383706	mimecan precursor	1	13.9	4	6	0.00067226	1	16.3	5	8	0.00102532	1	17.3	6	9	0.00118288	1	19.7	7	13	0.00219742	1	13.9	4	7	0.000856102	1	13.9	4	9	0.00144502	1	25.9	8	12	0.00173918	1	17.3	6	11	0.0016611
50803534	PREDICTED: actin, alpha skeletal muscle B isoformX2	1	31.6	12	11	0.000668933	0.9999	31.6	12	11	0.000729716
513213439	PREDICTED: sphingosine kinase 1 isoform X2	1	11.9	4	5	0.00066501	1	14.3	4	4	0.000580481	1	8.9	3	4	0.00063536	1	5.8	2	2	0.000401279	1	11.9	4	4	0.000534976	1	5.8	2	2	0.000348009	1	5.8	2	3	0.000510641	1	5.8	2	2	0.000382116
54020716	nicastrin precursor	1	7.8	5	10	0.000664371	1	12	6	11	0.000771335	1	10.2	6	9	0.000699963	1	5	3	3	0.000318524	1	12.1	7	9	0.000596383	1	6.3	4	5	0.00045665	1	8.4	4	6	0.000539344	0.9984	2.2	1	2	0.000185123
118098359	PREDICTED: heparin cofactor 2	1	8.2	4	10	0.000662804	1	9.2	5	8	0.000573203	1	13.3	8	19	0.00158007	1	18.2	11	29	0.00307626	1	12.5	6	9	0.000625089	1	20.3	10	22	0.00215111	1	22.1	11	26	0.00226719	1	22.1	11	31	0.00308797
513220600	PREDICTED: proline synthase co-transcribed bacterial homolog protein	1	19.4	6	9	0.000656556	1	14.4	4	6	0.000459177	1	6.6	2	2	0.000167597	1	6.6	2	2	0.000228319	1	14.7	4	5	0.000370014	1	6.6	2	2	0.000212026	1	6.6	2	2	0.000185098	1	6.6	2	2	0.000213608
513235211	PREDICTED: importin subunit beta-1 isoform X2	1	14.7	8	9	0.000655195	1	9.1	6	7	0.000585923	1	7.3	4	4	0.000346853						1	8.6	5	5	0.00036939	1	6.4	4	4	0.000430546	0.9987	1.2	1	1	9.93812e-05	0.9999	2.3	2	2	0.000214228
CHm	CHm	1	13.5	4	6	0.000654688	1	14.1	5	6	0.000695139	1	14.3	4	9	0.0011473	1	15.5	6	13	0.00242879	1	17.3	6	11	0.00112503	1	10.5	4	7	0.00118144	1	17.9	6	16	0.00231478	1	18.2	7	15	0.0026269
45382349	neuronal growth regulator 1 precursor	1	19.6	5	6	0.000654005	1	17.3	6	7	0.000758077	1	19	4	6	0.000733641	1	15.6	3	3	0.000478999	1	26.1	7	9	0.000922199	1	19	5	7	0.00100407	1	21	6	7	0.000925426	1	9.4	2	2	0.000283893
513232894	PREDICTED: aminopeptidase Q-like	1	15.6	16	18	0.000652492	1	7.6	8	7	0.00027311	1	10.2	12	12	0.00053196	1	2.6	2	2	0.000111094	1	18.9	18	22	0.0007724	1	14.4	13	14	0.000686061	1	14.3	14	16	0.000798874	1	12.3	13	15	0.000805405
50729086	PREDICTED: branched-chain-amino-acid aminotransferase, cytosolic isoform X2	1	11.4	4	6	0.000650298	1	9.3	4	6	0.000733248	0.9985	3.4	1	2	0.000253513	1	7.3	3	3	0.000535586	1	15.8	6	9	0.00100087	1	5.4	2	2	0.000327011	1	5.4	2	3	0.000458532	1	5.4	2	2	0.000335534
57525378	phosphate carrier protein, mitochondrial	1	16.7	5	7	0.000644596	1	18.8	6	10	0.000938852	0.9926	5.4	2	1	0.000104636	1	7.8	3	4	0.000561866											0.999	4.2	2	2	0.000240263	1	14.9	5	7	0.00086432
71895327	uncharacterized protein LOC422173	1	25.7	8	8	0.000643769	1	24.1	8	7	0.000586762	0.9989	9.7	4	2	0.00018926	1	12.7	5	2	0.000262996	0.9986	12.2	4	1	8.49278e-05						0.9998	15.2	6	2	0.000209659
118094547	PREDICTED: ras-related protein Rab-3C isoform X2	1	32.4	9	7	0.000643599	1	30.6	7	5	0.000465316	1	26	8	5	0.000494144	1	20.1	7	4	0.000569021	1	22.4	7	4	0.000352058											1	20.1	6	3	0.000395512
50752104	PREDICTED: septin-2 isoform X2	1	22.4	8	9	0.000641767	1	17.1	7	6	0.000468916	0.9985	9.9	4	1	8.56675e-05						1	15.7	7	9	0.000636638
45383812	mitogen-activated protein kinase 1	1	20.7	8	9	0.000641503	1	18.8	9	9	0.000714438	1	20.7	9	8	0.000717205	1	8.7	4	3	0.000352492	1	17.1	6	7	0.000533212	1	14.9	6	5	0.000538675	1	21.5	9	8	0.000772011	1	8.2	4	3	0.00032813
45382953	aspartate aminotransferase, mitochondrial precursor	1	24.3	11	11	0.000638503	1	36.4	16	23	0.00135621	1	26	13	20	0.00132871	1	29.6	14	24	0.00204633	1	16.8	6	6	0.000351986	1	12.8	5	6	0.000499384	1	21.3	9	12	0.000856624	1	37.6	19	32	0.00247887
363746921	PREDICTED: hsp70-binding protein 1-like isoform X1	1	18.7	3	4	0.000634542	1	15	3	4	0.000666791						0.9902	6.1	1	1	0.000227323	1	17.1	3	4	0.000618261	1	10.2	2	2	0.000402275	0.9987	6.1	1	2	0.000407286	0.9973	6.1	1	1	0.000203805
71894705	serine/threonine-protein phosphatase 2A 55 kDa regulatory subunit B alpha isoform	1	15.4	6	9	0.000631034	1	13	5	5	0.00036054	1	6.9	3	4	0.000320174	1	7.6	3	3	0.000337905	1	13.6	5	8	0.000563767	1	17.9	7	7	0.000692752	1	10.1	4	5	0.000468544	1	4.5	2	2	0.000207782
513214044	PREDICTED: brain-specific angiogenesis inhibitor 1-associated protein 2 isoformX2	1	18.9	9	13	0.000630005	1	22.3	11	13	0.000636421	1	14.9	6	6	0.000329472											1	8.9	4	4	0.000261283
61098368	signal transducer and activator of transcription 1-alpha/beta	1	11.4	7	15	0.000629555	1	8.6	6	10	0.000446717	1	13	8	13	0.000659765	1	9	6	8	0.000507743	1	10.2	6	8	0.000340884						0.9911	1.7	1	1	5.52541e-05	1	7.7	5	5	0.000316043
57529899	proteasome subunit alpha type-3	1	24.7	6	8	0.000628133	1	21.2	5	7	0.000632332	1	20	5	6	0.00054743	1	20	5	5	0.000646816	1	29	7	9	0.000734782	1	21.2	5	6	0.000710532	1	18.4	4	5	0.000521988	1	12.5	3	3	0.000356927
45382379	tyrosine-protein kinase JAK1	1	22.3	21	29	0.000627062	1	11.7	12	19	0.000445831	1	16.5	17	23	0.000584662	1	9.3	9	10	0.000343818	1	17.7	18	23	0.000515462	1	6	6	8	0.000242599	1	9.6	10	12	0.000338728	1	4.2	4	4	0.000121026
315434208	ras-related protein Rab-5B	1	21.9	4	4	0.000622376	1	33.5	6	3	0.000561605	1	27	5	2	0.000350853	0.999	11.6	2	1	0.000240547	0.9987	16.3	3	2	0.000307976	0.9992	21.4	4	1	0.000209746	0.9962	23.7	4	1	0.000201604	1	27	5	2	0.000436029
363732314	PREDICTED: tyrosine-protein kinase FRK	1	16.5	8	12	0.000620143	1	9.4	5	6	0.000328842	1	12.6	6	6	0.000365995	1	10.5	5	5	0.000395331	1	14.4	8	12	0.000627355	1	16.9	8	9	0.000645204	1	12	6	6	0.000393999	1	8.6	4	4	0.00029118
60302808	UDP-glucose 6-dehydrogenase	1	22.3	9	13	0.000610792	1	14.6	6	7	0.000336387	1	18	7	9	0.000489733	1	12.1	5	5	0.000358652	1	22.1	8	13	0.000611772	1	24.7	9	10	0.000648467	0.9987	2.4	1	2	0.000122331	1	14.8	6	6	0.000411313
513199552	PREDICTED: mucin-4 isoform X2	1	4.2	9	14	0.000610791	1	3	7	9	0.000430061	1	1.4	3	4	0.00021531						1	2.1	5	8	0.000354624	1	2.2	6	5	0.000314789	1	1.4	3	3	0.000169896
57530079	acid ceramidase precursor	1	17.2	7	9	0.000610118	1	12.2	5	7	0.000507762	1	17.7	7	11	0.00088052	1	15.2	5	5	0.000503412	1	12.2	5	8	0.000555592	1	5.6	2	2	0.000183837	1	8.9	3	4	0.000353583	0.9999	5.6	2	2	0.000188363
381214362	actin-related protein 2/3 complex subunit 4	1	22.6	4	4	0.000607341	1	17.9	3	3	0.000525027	1	17.9	3	4	0.000662284	1	16.1	3	3	0.000731322	1	22.6	4	4	0.000635315	1	22.6	4	4	0.000805642	1	11.3	2	2	0.000412562	1	16.1	3	3	0.00064222
513196353	PREDICTED: 4-trimethylaminobutyraldehyde dehydrogenase	1	18.5	9	10	0.000606316	1	11.4	6	6	0.00036979	1	22.3	13	15	0.00104555	1	10	6	6	0.000617215	1	13.1	8	10	0.000639679	1	20.2	11	13	0.00106849	1	3.8	2	2	0.000153784	1	19	11	12	0.000974491
57530236	ectonucleotide pyrophosphatase/phosphodiesterase family member 4 precursor	1	16.6	6	7	0.00060528	1	19.3	7	10	0.000926187	1	7.6	2	4	0.000409166	1	7.6	2	2	0.000268198	1	13.3	4	6	0.000531443	1	10.3	3	4	0.000461002	1	10.3	3	3	0.000329476	1	7.6	2	2	0.00023233
363747068	PREDICTED: LOW QUALITY PROTEIN: transgelin-2-like	1	34.2	6	6	0.000603686	1	34.2	6	7	0.000760927	1	33.7	6	6	0.00069249						1	21.1	4	4	0.000373754	1	8	2	2	0.000250758	1	14.1	3	3	0.000385231	1	22.6	4	4	0.000558264
476007902	protein phosphatase 1 regulatory subunit 7 isoform 1	1	20.1	8	8	0.000601305	1	22.6	9	9	0.000749995	1	18.1	7	8	0.00076589	1	18.1	6	6	0.000684808	1	17.8	6	6	0.000475736	1	14.9	5	5	0.000550733	1	21.8	8	8	0.000824662	1	18.1	6	6	0.000673778
493797677	ADP-sugar pyrophosphatase	1	22.3	4	5	0.000600651																1	11.4	2	2	0.000265027						0.9972	5.5	1	1	0.000173479
513223860	PREDICTED: proteasome subunit beta type-4 isoform X2	1	8.5	2	3	0.000600268	1	8.5	2	2	0.000417213	1	11.3	3	4	0.00090903	0.9984	3.2	1	1	0.000339822	1	10.6	3	3	0.000586211	1	8.5	2	3	0.000845606	0.9987	3.2	1	1	0.000243055	1	8.5	2	2	0.000555112
221325664	complement component C6 precursor	1	14.7	12	15	0.000597835	1	19.5	15	22	0.00089914	1	23.1	20	34	0.00155601	1	23.1	18	35	0.00205237	1	20	16	22	0.000840389	1	22.9	19	31	0.00170948	1	29	27	50	0.00246762	1	28.1	26	50	0.00272274
160333842	proto-oncogene tyrosine-protein kinase ROS precursor	1	9.6	20	30	0.00059414	1	5.6	11	12	0.000250884	1	5.8	12	13	0.000295761	1	4	8	8	0.000241416	1	12.6	24	41	0.000796424	1	8.1	18	21	0.000595294	1	9.5	18	23	0.00058058	1	3.2	6	6	0.000165213
513236946	PREDICTED: flotillin-1, partial	0.9999	20.2	2	2	0.000592702	1	27.5	3	3	0.000999993	1	20.2	2	2	0.000697914	0.9987	10.1	1	1	0.0004573	1	27.5	3	3	0.000931454	1	17.4	2	2	0.000757475	0.9984	10.1	1	1	0.000386498	0.9986	10.1	1	1	0.000424901
363733272	PREDICTED: glutathione reductase, mitochondrial	1	19.5	7	7	0.000592034	1	7.7	3	4	0.000359304	1	10.6	4	4	0.000401927	1	5.2	2	2	0.000262678	1	24.2	8	10	0.000866729	1	18	6	6	0.000683543	1	13.9	6	6	0.000659863	1	11.4	4	5	0.000618795
118091445	PREDICTED: protein FADD	1	19	4	4	0.000590786	1	14.4	3	3	0.000487912	0.9985	6.2	1	1	0.000185392	0.9977	4.1	1	1	0.00024969	1	14.4	3	3	0.000458202	1	14.4	3	3	0.000631196
363734923	PREDICTED: cytoplasmic dynein 1 heavy chain 1	1	17.5	73	101	0.000590452	1	9.5	40	52	0.000332932	1	13	54	61	0.000418579	1	5.1	22	23	0.000214148	1	20.3	85	120	0.000712406	1	13.5	58	65	0.00054387	1	13.5	56	65	0.000502396	1	7.6	34	35	0.00029524
72535134	cytoplasmic aconitate hydratase	1	19.9	15	18	0.000589857	1	21	16	18	0.00063287	1	19.8	17	20	0.000769698	1	9.1	7	7	0.000381715	1	21.8	19	25	0.000850918	1	11.1	10	11	0.000520492	1	10.6	10	11	0.000470886	1	9.2	6	8	0.000376963
45382329	translationally-controlled tumor protein homolog	1	19.2	3	3	0.000582848						0.9977	7.6	1	1	0.00023653
477555784	actin-related protein 2/3 complex subunit 3	1	19.7	3	4	0.000582205	1	12.4	2	3	0.000433952	0.9986	6.2	1	2	0.000304337	0.9986	6.2	1	1	0.000220939						0.9987	6.2	1	2	0.00039296	0.9988	6.2	1	2	0.000362848	0.9965	6.2	1	1	0.000202001
94536815	casein kinase I isoform gamma-1	1	8.8	4	9	0.000582153	1	7.5	3	7	0.000484608	1	4.6	2	9	0.000702619	0.9972	1.5	1	7	0.000712908	1	6.4	3	8	0.000536154	1	6.4	3	8	0.000727114	0.9968	1.5	1	6	0.000516653	0.9999	4.4	2	8	0.000742571
363742947	PREDICTED: nitrilase homolog 1 isoformX1	1	14.3	4	5	0.000581906	1	11.3	3	3	0.000363619	1	5.8	2	2	0.000272086	1	7.8	2	2	0.000359407	1	16	4	5	0.000552527	0.9956	3.1	1	1	0.000146951	1	7.8	2	2	0.000330997	0.9979	3.1	1	1	0.000157289
50751440	PREDICTED: leucine-rich repeat-containing protein 19 isoform X2	1	8.4	3	3	0.000581592	1	8.4	3	4	0.000804304	0.9967	2.8	1	1	0.000228067	1	5.6	2	2	0.000595226	1	12	4	7	0.00139473	1	6.4	2	2	0.000524513	1	8.4	3	3	0.000765962	1	8.4	3	3	0.000823264
45383366	proteasome subunit beta type-7	1	8.7	3	4	0.000580738	1	7.2	2	2	0.000300755	1	8.7	2	2	0.000317375						1	12.3	4	4	0.000591097	1	7.9	2	2	0.000409399	1	7.9	2	2	0.000353661	0.9986	3.6	1	1	0.000202894
45382019	regucalcin	1	29.1	8	9	0.000580473	1	26.4	8	9	0.000601617	1	22.1	5	6	0.000423058	0.9987	5.7	1	2	0.000205715	1	20.7	7	9	0.00058049	1	11	3	4	0.000348691	1	17.4	4	5	0.000417603	0.9983	5.7	1	1	8.68887e-05
513220695	PREDICTED: disintegrin and metalloproteinase domain-containing protein 32-like isoform X1	1	10.5	6	9	0.000578847	1	16.9	9	11	0.000743004	1	10.9	6	9	0.000656661	1	4.3	2	3	0.000294395	1	7.3	4	6	0.000362848	1	6.1	3	4	0.000341992	1	9.5	6	7	0.000587381	1	6.6	4	4	0.000338761
513228208	PREDICTED: haloacid dehalogenase-like hydrolase domain containing 2 isoform X1	1	12.4	3	4	0.000578126	1	12.4	3	5	0.000847353	1	12.4	3	3	0.000511733	1	12.4	3	3	0.00074127	1	12.4	3	5	0.00077454	1	12.4	3	3	0.000600157	1	12.4	3	3	0.000566102	1	15.8	4	4	0.000876759
71896025	UMP-CMP kinase	1	28.6	5	5	0.000573869	1	37.2	6	6	0.000765148	1	12.8	3	3	0.000370035						1	13.3	3	3	0.000339973	0.9986	6.6	1	1	0.000160142
363742875	PREDICTED: protein FAM63A-like isoform X1	1	4.1	2	4	0.000572159	1	3.9	2	3	0.000457279	0.9986	2.2	1	1	0.000172415						1	4.1	2	3	0.000426725	0.9988	1.9	1	2	0.000371219	1	4.1	2	2	0.00034568	1	4.1	2	2	0.000377611
71897245	ras-related protein Rab-35	1	21.9	8	5	0.00056802	1	21.4	6	4	0.000448585	1	25.9	8	3	0.000393555						1	26.4	8	4	0.000472353	0.9988	17.9	5	1	0.000160239	0.999	10	5	1	0.000153143
371872727	GTPase KRas	1	31.9	6	4	0.000567649	1	28.7	6	3	0.000435611	0.9984	26.1	6	1	0.000155793						1	44.7	8	4	0.000542425	0.9991	23.9	5	1	0.000185838						0.9991	24.5	6	1	0.000181067
50756617	PREDICTED: beta-ureidopropionase isoform X2	1	24.3	6	7	0.000567171	1	17	5	6	0.0005198	1	22.2	7	7	0.000709938	1	8.6	2	2	0.000274699	1	25.6	7	8	0.000662652	1	12.5	3	3	0.000375278	1	8.6	2	2	0.000227681	0.9938	3.9	1	1	0.00011901
513183217	PREDICTED: claudin-23	1	12	3	3	0.000567091	1	6	2	2	0.000370923	1	9.6	3	3	0.000577668	1	6	2	2	0.000541697	1	9.6	3	3	0.000527046	1	6	2	2	0.000512988	1	15.7	4	4	0.00096363	1	6	2	2	0.000515829
513173537	PREDICTED: translation initiation factor IF-2 isoform X6	1	32.1	9	10	0.000565558	1	21.1	6	7	0.00041165	0.9986	3.7	1	2	0.000126039						1	8.7	3	4	0.000227411	1	7.6	2	2	0.000150137						0.9978	3.7	1	1	8.23799e-05
513181417	PREDICTED: LOW QUALITY PROTEIN: ADP/ATP translocase 2	1	23.1	10	10	0.000565321	1	26.8	12	21	0.00127048	1	17.9	7	7	0.000445249	1	26.3	12	17	0.00151445	1	21.6	8	6	0.000355515	1	19.7	7	6	0.000467845	1	17.4	7	6	0.000436033	1	28.3	12	12	0.00098068
45384050	neuronal-glial cell adhesion molecule precursor	1	10.7	11	15	0.00056499	1	8	8	9	0.000345648	1	9.1	9	16	0.000645737	1	10.4	11	12	0.000689332	1	7.1	7	9	0.000326383	1	8	9	9	0.000447938	1	5.9	6	6	0.000287427	1	7.5	8	10	0.000498779
45382045	unconventional myosin-VI	1	18.3	20	31	0.000562766	1	14.5	17	25	0.000474894	1	13	15	22	0.000469555	1	13.4	14	18	0.0005147	1	16.1	18	29	0.000536571	1	14.5	16	18	0.000465449	1	8.8	10	12	0.000282354	1	3.5	4	4	0.00010064
513164696	PREDICTED: ras-related protein Rap-2a isoform X2	1	23.5	4	5	0.000562232	1	21.1	4	3	0.000375369	1	13.7	2	2	0.00027385						0.9999	18.7	4	3	0.000358512	1	18.1	3	4	0.000675547	1	13.7	2	2	0.00032121	1	13.7	2	2	0.000337894
46048851	uncharacterized protein LOC395744	1	14.1	4	5	0.000561001	1	21.3	7	8	0.000993544	1	10.5	3	3	0.000396726						1	7.6	2	2	0.00021657	1	7.6	2	2	0.000314349	1	7.6	2	2	0.000288943
57530557	major vault protein	1	17.2	13	15	0.000558255	1	11.1	8	8	0.000322145	1	16.5	12	13	0.000553163	1	11.3	8	9	0.000520575	1	15.2	11	12	0.000461602	1	17.3	11	11	0.000570401	1	11.5	8	8	0.000388302	1	10.6	7	8	0.000424155
347543825	basigin isoform 1 precursor	1	21.3	5	5	0.000557866	1	28.3	6	6	0.000637698	1	30.5	5	5	0.000609902	0.9943	6.6	1	1	0.000176078	1	28.7	5	6	0.000642185	1	22.4	4	4	0.000626863	1	29	5	5	0.000687867	0.9999	8.8	2	2	0.000307128
56118984	alpha-centractin	1	19.4	6	7	0.000557799	0.9943	2.1	2	1	8.53353e-05	1	16.5	4	5	0.000487634	1	6.6	2	2	0.000277595	1	8	4	6	0.000486857	1	26.6	7	10	0.00110414	1	19.4	6	9	0.000944125	1	13.6	4	4	0.000475261
45383127	talin-1	1	17.3	35	47	0.000556516	1	10.9	22	30	0.000385658	1	10	20	28	0.00038544	1	8.7	18	23	0.000429479	1	19.4	37	59	0.000697097	1	10.7	22	29	0.000487963	1	9.7	20	26	0.000404408	1	9.5	19	23	0.000398386
61098280	hydroxyacylglutathione hydrolase, mitochondrial precursor	1	21	5	6	0.000556394	1	16.8	5	6	0.000632115	1	11.6	3	3	0.000342128	1	15.8	4	4	0.00063434	1	20	5	7	0.0006849	1	7.4	2	2	0.000266001	1	22.3	6	6	0.000751366	1	11.3	3	3	0.000419328
513216375	PREDICTED: glyoxalase domain-containing protein 4	1	33.7	9	9	0.00055519	1	34.6	10	10	0.000652612	1	27.6	7	7	0.000516701	1	27.6	6	6	0.000617699	1	33	9	9	0.000563681	1	21.8	5	5	0.000447785	1	27.6	6	6	0.000521105	1	21.8	5	5	0.000449893
46048932	sodium-dependent phosphate transport protein 2B	1	8.2	6	7	0.000554114	1	5.6	4	3	0.000249479	0.9987	1.2	2	1	9.02059e-05						1	7.1	6	7	0.000534442	0.9989	2.2	2	1	0.000104453	0.999	2.2	3	2	0.000200006
513190548	PREDICTED: bifunctional 3'-phosphoadenosine 5'-phosphosulfate synthase 2 isoform X5	1	17.2	9	13	0.000553756	1	6.8	4	6	0.000268194	1	7	4	6	0.000288036	1	8.9	5	5	0.000335323	1	8.8	5	5	0.000214209						1	3.2	2	2	0.000108666
45382879	aldo-keto reductase family 1 member B10	1	17.4	6	7	0.000550475	1	23.7	8	8	0.000717797	1	20.2	7	7	0.000643244	1	12.9	5	6	0.000735234	1	25.9	9	10	0.000811163	1	12.9	5	5	0.000563075	1	22.1	9	10	0.00101058	1	32.5	14	18	0.00193224
363739237	PREDICTED: glucosamine-6-phosphate isomerase 1-like isoform X1	1	29.5	7	5	0.000549251	1	14.2	4	6	0.00074831	1	10.8	3	3	0.000395392	1	18.1	5	6	0.00105028	1	23.6	6	5	0.000542891	1	18.1	5	5	0.000801375	1	20.1	5	5	0.000735978	1	11.5	3	3	0.000485277
56118628	adapter molecule crk	1	19.7	4	7	0.000548417	1	19.7	5	7	0.000578185	1	16.1	4	6	0.000541958	0.9983	3.9	1	1	0.000122799	1	30.5	7	9	0.000729534	1	28.2	6	8	0.000864346	1	28.2	6	8	0.000841452	1	8.9	2	2	0.000232041
71895827	charged multivesicular body protein 6	1	28	5	4	0.000547399	1	18	3	4	0.000585151	1	21.5	3	3	0.000474913	0.9987	6.5	1	1	0.000211625	0.9999	12.5	2	3	0.000455329						0.9988	6.5	1	1	0.000180862	0.9987	6.5	1	1	0.00018851
57529969	eukaryotic translation initiation factor 2 subunit 1	1	21.9	5	9	0.000546316	1	12.8	4	7	0.000449591	1	10.4	3	3	0.00021506	0.9981	4.2	1	1	9.11717e-05	1	13.2	4	6	0.000349068	1	20.1	5	7	0.000594702	1	17.4	4	4	0.000306932	0.9984	4.2	1	1	8.77109e-05
45383562	endoplasmin precursor	1	21.6	16	18	0.000546079	1	18.9	16	24	0.000761436	1	20.9	17	21	0.000735089	1	19.6	15	18	0.000852555	1	28.2	21	23	0.000716584	1	18.2	13	19	0.000821018	1	9.8	9	11	0.000431859	1	12.1	9	9	0.000399777
363744995	PREDICTED: transmembrane protease serine 12	1	5.3	2	2	0.000545965	1	7.2	2	2	0.000557483	1	6.6	2	2	0.000640429	0.9983	3.1	1	1	0.000382647	0.9999	6.6	2	2	0.000491567						1	6.6	2	2	0.000704108	1	6.6	2	2	0.00076729
50728360	PREDICTED: nucleosome assembly protein 1-like 1 isoform X5	1	10.6	5	5	0.000544723	1	10.9	3	4	0.000456213	1	7.8	2	2	0.00025709	0.998	3.1	1	1	0.000185999	1	16.6	7	7	0.000728432	1	18.2	7	7	0.00108258	0.9987	3.1	1	1	0.000136435	0.9983	3.1	1	1	0.000157436
45382333	hypoxanthine-guanine phosphoribosyltransferase	1	27.5	5	6	0.000544093	1	25.7	5	6	0.000556647	1	27.5	5	7	0.000742204	0.9987	6	1	1	0.00013728	1	25.7	5	4	0.00036375	1	21.6	4	4	0.000499387	1	17.9	3	3	0.000355312	0.9922	5	1	1	0.000130084
57529989	ribonuclease inhibitor	1	16.7	6	7	0.00054129	1	14	5	5	0.000385812	1	11.2	4	4	0.000337907	1	6.1	2	2	0.000235398	1	17.3	6	7	0.000494519	1	19.5	7	7	0.00071725	1	9.9	4	4	0.000374642	0.9987	3.9	1	1	0.000107413
71895697	methylosome protein 50	1	17.5	4	4	0.000536966	1	16.2	4	4	0.000596127	1	12.3	3	3	0.000482232						1	15.6	3	3	0.000394789	1	9.7	2	2	0.00037201	0.9958	3.9	1	1	0.000185481	1	8.1	2	2	0.000397194
45384138	bleomycin hydrolase	1	15.8	6	6	0.000535074	1	8.6	4	4	0.00039013	1	10.3	4	4	0.000441081	0.9972	2.6	1	1	0.00014699	1	12.7	5	5	0.000447518	1	7.7	3	3	0.00041787	1	5.5	2	2	0.000242884	0.9987	2.6	1	1	0.000132942
477507232	fumarylacetoacetase	1	12.4	5	6	0.000533716	1	7.9	3	3	0.000271386	1	5.3	2	2	0.000206628	1	4.8	2	2	0.000290719	1	12.4	5	6	0.000529637	1	7.9	3	3	0.000369666	0.9987	2.9	1	1	0.000115436	1	5	2	2	0.00025515
113206062	ras-related protein Rab-6A	1	39.9	11	6	0.00053339	1	26	7	5	0.000469409	1	20.2	6	3	0.000313072						1	29.8	9	4	0.000373923	1	11.6	5	2	0.000250836	0.9934	11	4	1	0.000117855
513162929	PREDICTED: transmembrane protease serine 2 isoform X1	1	10.1	2	3	0.000530375						0.9985	5.2	1	1	0.000205278	0.9987	5.2	1	1	0.000242135
71897339	serine/threonine-protein phosphatase 2A activator	1	19.9	5	7	0.000528924	1	16.2	4	6	0.000508672	1	15.9	4	5	0.00047014	1	11.5	3	3	0.000379747	1	19.9	5	6	0.000458369	1	7.2	2	3	0.000359582	1	16.2	4	4	0.000423712	1	11.5	3	3	0.000362287
46195459	annexin A1	1	23.4	8	9	0.000528716	1	31	10	12	0.000758693	0.9986	2.6	1	1	6.70563e-05	1	31.9	9	11	0.00103001	1	24.6	8	8	0.000474508	1	8.2	3	3	0.000253937	1	14.6	4	6	0.000465464	1	13.7	4	4	0.000350253
363740281	PREDICTED: complement component C8 gamma chain	1	17.1	2	3	0.000527255	0.9999	20.2	2	2	0.000394311	1	27.9	3	4	0.000831183	1	32.6	3	6	0.00158381	1	17.1	2	3	0.000529225	1	20.2	2	3	0.000704346	1	27.9	3	6	0.00139194	1	20.2	2	4	0.000986866
57524821	UPF0468 protein C16orf80 homolog	1	19.2	4	4	0.000524736	1	25.9	5	6	0.000847823	0.9986	5.7	1	1	0.000153546	0.9984	6.2	1	1	0.000212519						1	11.9	2	2	0.000383582	1	6.2	2	2	0.000345464	1	10.4	3	3	0.000566356
485049501	keratin, type I cytoskeletal 19	1	13.2	6	7	0.000523215	1	18.9	9	11	0.000774927	1	20.8	9	12	0.000932763	1	19.1	8	10	0.00107992	1	28.4	10	16	0.00103531	1	11.3	6	6	0.000582991	1	12.8	6	6	0.000591591	1	11.1	4	3	0.000329879
118098350	PREDICTED: cytochrome b-c1 complex subunit 2, mitochondrial-like isoform X4	1	22.6	8	8	0.000523191	1	21.5	8	10	0.000703335	1	13.7	4	4	0.000314509	1	28.7	10	13	0.00135991	1	15.6	5	5	0.000360665	1	21.5	8	8	0.000734364	1	32.2	10	10	0.00089526	1	29.8	11	17	0.00164544
363732251	PREDICTED: glutathione S-transferase-like	1	22.2	6	5	0.000521681	1	18.6	5	4	0.000451197	1	18.6	5	4	0.000502752	0.9986	13.6	4	1	0.000166397	1	26.7	7	7	0.000811222	1	13.1	4	4	0.000574157	1	15.4	4	2	0.000283581	1	13.6	4	3	0.000454382
71897111	nicotinamide phosphoribosyltransferase	1	12.8	7	10	0.000516633	1	9.3	4	4	0.000209092	1	18.7	8	11	0.000665432	1	14.8	6	8	0.000642833	1	7.5	4	6	0.000303626	1	7.7	4	4	0.000284248	0.9932	2	1	1	6.28773e-05	1	9.7	5	5	0.000355294
513216960	PREDICTED: phosphatidylinositol transfer protein alpha isoform, partial	1	26.7	6	8	0.000515502	1	25.6	6	4	0.000267524	1	21.8	4	5	0.000390107	0.9987	6.8	1	1	0.000109103	1	21.4	5	4	0.000267212	1	11.3	2	2	0.000192085	1	19.9	4	5	0.000445478	1	18.4	3	3	0.000307657
513165915	PREDICTED: probable palmitoyltransferase ZDHHC20 isoform X6	1	12.5	3	6	0.000514086	1	9.7	2	4	0.000353882	1	18.1	4	5	0.000502821	0.9987	3.6	1	3	0.000423661	1	22.2	5	9	0.000802817	1	9.8	2	4	0.000453758	1	9.8	2	2	0.000224054	0.9987	3.6	1	3	0.000370233
54020693	ADP/ATP translocase 3	0.9999	27.5	8	8	0.000513683						0.9998	20.5	6	4	0.000303249	0.9999	31.9	10	12	0.00118338	0.9999	25.5	7	6	0.00039329	0.9998	22.8	6	4	0.000362203	0.9998	19.8	6	5	0.00043147	0.9999	34.6	10	8	0.000728169
50806608	PREDICTED: thioredoxin-like 1 isoform X3	1	25	5	5	0.000508949	1	24.3	4	4	0.000461371	1	12.5	3	3	0.000346393	0.9937	5.9	1	1	0.0001601	1	40.6	8	8	0.000827514	1	9	2	2	0.00029389	1	17.4	3	3	0.000401116
444189297	prostaglandin E synthase 3	1	24.4	4	4	0.000507187	1	23.1	3	3	0.000406352	0.9986	10.6	1	1	0.000145839	0.9986	8.1	1	1	0.000196251	1	26.2	3	3	0.000391615	1	18.8	2	2	0.000354292	0.9984	10.6	1	1	0.000148235	0.9964	10.6	1	1	0.000162887
513198999	PREDICTED: 6-phosphofructokinase, liver type isoformX1	1	12.1	9	12	0.000500674	1	9.5	6	7	0.000312301	1	8.2	6	6	0.000295619	0.9989	4.4	3	1	6.91032e-05	1	16.2	11	15	0.000655543	1	11.4	7	9	0.000554915	0.999	4.4	3	1	5.5888e-05
363744981	PREDICTED: glycerol-3-phosphate dehydrogenase [NAD(+)], cytoplasmic-like isoform X1	1	19.8	7	6	0.000499593	1	14.6	5	5	0.00041664	1	14.1	5	4	0.000381163	0.9986	4	1	1	0.000124261	1	28.4	10	12	0.00093242	1	24.9	9	9	0.00103041	1	31.5	10	12	0.00125559	1	13.2	5	4	0.000460287
60302752	ras-related protein Rab-11B	1	50	9	6	0.000498859	1	53.7	10	7	0.000593089	1	42.7	9	6	0.000563601	0.9929	28	6	1	0.000129019	1	35.3	7	4	0.000327801	1	35.3	7	5	0.000545294
45384172	ferritin heavy chain	1	18.3	3	4	0.000497229	1	18.3	3	3	0.000401816	0.9978	5.6	1	1	0.000138342						1	22.8	4	5	0.000622343						1	12.8	2	3	0.000474795
240849463	acyl-protein thioesterase 2	1	6.9	2	3	0.000495981	1	6.9	2	3	0.00053549	1	6.9	2	2	0.000383994	0.9977	3.4	1	1	0.000257501	1	14.7	3	3	0.000491407	1	6.9	2	2	0.000448097						0.9995	6.9	2	2	0.000459107
49169814	glutathione S-transferase	1	17.6	5	4	0.000493366	0.9945	6.8	2	1	0.000139163	1	10.4	3	2	0.000288855						1	18.9	5	4	0.00050953	1	10.8	4	3	0.000513521	1	10.8	3	3	0.000488741	0.9987	6.3	2	1	0.000182593
308081909	40S ribosomal protein SA	1	10.1	2	4	0.000492805	1	12.8	3	5	0.000643577	1	10.1	2	3	0.000445971	1	10.1	2	6	0.00113759	1	12.8	3	6	0.000723833	1	12.8	3	3	0.000479455	1	10.1	2	4	0.000644039	1	10.1	2	4	0.000682125
71895433	serine/threonine-protein kinase MST4	1	26.9	10	9	0.000492417	1	12.3	5	6	0.000359576	1	12.3	4	3	0.000189912	1	8.7	3	3	0.00026338	1	17.1	7	5	0.00028324	1	6.7	2	2	0.000154844	1	16.1	6	5	0.00036084	1	6.2	2	2	0.000158717
513179565	PREDICTED: serine protease 55 isoform X2	1	12.4	3	3	0.000492355	1	8.1	3	3	0.000550887	0.9972	3.7	1	1	0.000202632	0.9986	3.7	1	2	0.000523316						0.9929	3.7	1	1	0.000248934	0.9956	3.7	1	1	0.000249285	0.9984	3.7	1	1	0.000251968
60302800	heat shock 70 kDa protein 4L	1	19.3	12	18	0.000492199	1	15.8	11	16	0.000454657	1	16	11	16	0.000509811	1	14.2	10	12	0.000512308	1	22.9	15	18	0.000483408	1	18.1	13	15	0.00056322	1	18.4	13	16	0.000558752	1	11.6	8	9	0.000369093
46048705	GTPase HRas precursor	1	46	9	4	0.000485537	1	39.7	7	4	0.00049942	1	49.7	11	4	0.000544097	0.9987	31.2	6	4	0.000685525	1	54	10	5	0.000599732	1	45	7	4	0.000651903	1	38.1	8	7	0.00107718
77736621	calcium/calmodulin-dependent protein kinase type IV	1	13.7	5	6	0.000483266	1	18	6	7	0.000601836	1	11.3	3	4	0.000391406	0.9987	5.1	1	1	0.000129257	1	15.3	4	4	0.000329562	1	11.3	3	3	0.000352297	1	11.3	3	4	0.000426604
57529551	glycogenin-1	1	7.5	2	3	0.000481206	1	7.5	2	2	0.000374403	0.9936	4.5	1	1	0.000205777						1	9.9	2	2	0.000327064	0.9974	4.5	1	1	0.000236515	0.9986	4.5	1	1	0.000218273
513161738	PREDICTED: nucleoside diphosphate kinase 7 isoform X2	1	15.5	6	6	0.000480938	1	26.1	9	9	0.000743236	1	22.1	7	7	0.000632907	1	14.5	4	7	0.00084615	1	15.3	4	4	0.000311196	1	15.5	5	5	0.000569856	1	18.9	6	6	0.00065761	1	27.6	9	13	0.00142804
363730918	PREDICTED: niemann-Pick C1 protein isoform X4	1	4.8	6	11	0.000480486	1	5.5	6	8	0.000351414	1	2	3	5	0.00025101	1	2.6	3	5	0.000339923	1	3.7	5	9	0.000387479	1	2	2	2	0.000118059	1	2	2	4	0.000225534	0.998	1	1	1	6.21476e-05
118096822	PREDICTED: transketolase isoform X4	1	9.4	5	9	0.000478902	1	9.4	5	7	0.000385606	1	6.1	3	6	0.000352426	1	3.5	2	2	0.000168899	1	9.4	5	9	0.000475511	1	8	4	6	0.000462634	1	4.9	3	6	0.000408707	1	11	5	5	0.00038063
71895931	methylthioribulose-1-phosphate dehydratase	1	21.9	4	4	0.000478233	1	14.9	3	4	0.000510911	1	19.8	4	4	0.000563242	1	8.3	2	2	0.000364871	1	19.8	4	5	0.000625002	1	19.8	4	5	0.000825634	1	19.8	4	4	0.000655339	1	19.8	4	4	0.000701256
477507238	retinoic acid receptor responder protein 2 precursor	1	10.5	2	3	0.000477032	1	16.7	3	4	0.000643802	1	12.3	2	2	0.000338253	0.9985	4.9	1	1	0.000245546	1	11.1	2	5	0.000753795	1	21.6	4	6	0.00122201	1	42	7	11	0.00207798	1	11.1	2	4	0.000893057
513204938	PREDICTED: fibulin-2	1	7.4	8	13	0.000475374	1	7.5	8	13	0.000474577	1	6.7	7	10	0.000413183						1	13.8	14	26	0.000947822	1	5.2	6	14	0.000687526	1	4.4	4	9	0.000415636	1	2.7	3	3	0.000150202
71895881	ubiquitin-conjugating enzyme E2 K	1	24	4	4	0.000472782	1	24	4	4	0.000533823	1	19	3	3	0.000426575	0.9987	5	1	1	0.000210133	1	25.5	4	4	0.000488849	1	19	3	3	0.000528838	1	18	3	3	0.000477536	1	12.5	2	2	0.000370951
475809096	tumor susceptibility gene 101 protein	1	16.9	6	6	0.000471652	1	20.3	6	6	0.000511709	1	11.3	4	5	0.000465968	0.9972	2.6	1	1	0.000127601	1	24.6	7	8	0.000650799	1	6.2	2	2	0.00024103	1	6.2	2	2	0.000214899	0.9984	2.6	1	1	0.00012342
119331066	syntaxin-2	1	19.5	3	4	0.000471493						1	14.4	2	2	0.000290228	0.9985	7.2	1	1	0.000184068	1	14.4	2	2	0.000234208	1	14.4	2	2	0.000370461	1	14.4	2	4	0.000623562
45382945	sodium/potassium-transporting ATPase subunit alpha-1 precursor	1	19	17	16	0.000470625	1	14.6	14	8	0.000247816	1	15.4	14	17	0.000593609	1	12	11	18	0.000913522	1	16.4	16	14	0.000423512	1	13.9	13	14	0.000564764	1	11.6	11	12	0.000465466	1	14.3	12	15	0.000660877
71895209	palmitoyl-protein thioesterase 1 precursor	1	16.2	4	4	0.000466955						0.9981	3.6	1	1	0.000141345						1	8.3	2	2	0.000232562						1	8.6	2	2	0.000315162
71895027	eukaryotic translation initiation factor 6	1	13.1	2	2	0.000462114	0.9973	11.4	2	2	0.000513256	0.9986	7.3	1	1	0.000263677	0.9987	7.3	1	1	0.000344543	1	13.1	2	2	0.000462227	0.9988	7.3	1	1	0.000322235						0.9987	7.3	1	1	0.000347956
118090760	PREDICTED: charged multivesicular body protein 3 isoformX2	1	12.8	3	4	0.00046151	1	12.8	3	3	0.000409744											1	12.8	3	4	0.000510154	0.9948	7.3	2	1	0.000153348
71897175	coatomer subunit alpha	1	12.9	14	21	0.000461241	1	11	12	14	0.00031882	1	13.8	14	19	0.000474303	1	2.9	3	5	0.000169287	1	15.7	16	28	0.00062532	1	7.8	9	12	0.000370072	1	11.4	12	20	0.000566738	1	4.1	5	8	0.000242918
513176756	PREDICTED: vacuolar protein sorting-associated protein VTA1 homolog	1	6.9	3	5	0.000460147																1	6.9	3	3	0.000274089						0.998	2.3	1	1	0.000109564
61098304	outer dense fiber protein 2	1	20.7	14	18	0.000460057	1	21.7	15	20	0.000564969	1	10.7	7	7	0.000212434	1	27.9	20	43	0.00173937	1	16.2	10	13	0.000348584	1	15.3	10	13	0.000503969	1	10.2	7	11	0.000384225	1	24.8	17	32	0.00117845
363733121	PREDICTED: peptidyl-prolyl cis-trans isomerase D isoform X1	1	12.7	4	6	0.000457699	1	17.3	6	9	0.000704366	1	16.5	5	9	0.000758867	1	9.7	3	3	0.000345405	1	16.8	6	8	0.000560249	1	9.7	3	5	0.000522601	1	7.6	3	3	0.000285608	1	12.2	4	6	0.00067043
363744638	PREDICTED: solute carrier organic anion transporter family member 4C1 isoform X1	1	6.1	3	5	0.000456606						0.9984	1.9	1	1	0.000108135											0.997	2.6	1	1	0.00012783
118099339	PREDICTED: uncharacterized protein C9orf171	1	21.4	4	4	0.000456277	1	18.1	3	5	0.000545815											1	18.1	3	3	0.000361464
50749731	PREDICTED: ADP-ribosylation factor-like 3 isoform X3	1	18.1	3	3	0.000455346	1	18.1	3	3	0.000466178	0.9903	6	1	1	0.000171699											1	11.5	2	2	0.000411801	1	11.5	2	2	0.000367746
45382905	F-actin-capping protein subunit alpha-1	1	31.1	6	5	0.000454783	1	15	3	3	0.000295954	1	15.7	3	4	0.000434013	1	9.8	2	3	0.000430632	1	27.6	5	4	0.000350876						1	23.1	5	5	0.000585194
476007864	V-type proton ATPase subunit D	1	14.2	4	4	0.000454362	1	14.2	4	4	0.000458127	0.9985	4.5	1	1	0.000129035						1	19	5	5	0.000571124	1	7.7	3	3	0.000479331	0.9966	2.8	1	1	0.000145181
363742411	PREDICTED: UDP-glucose 4-epimerase isoformX2	1	11	4	5	0.000453909	1	7.8	3	4	0.000390711	1	16.1	5	5	0.000546976	1	5.5	2	2	0.000295833	1	9.8	3	4	0.000357244	1	11.8	4	6	0.000768944	1	16.1	5	6	0.000706639	0.9985	3.2	1	2	0.000268741
45384212	lysozyme C precursor	0.9997	19	2	3	0.000453299											1	19	2	4	0.000923793																1	12.9	2	3	0.000611651
429544679	inosine triphosphate pyrophosphatase	1	23.9	3	3	0.00045187	1	14.4	2	2	0.000360901	1	13.9	2	2	0.000401957						1	29.4	4	4	0.000599068	0.9967	5	1	1	0.000246758	0.998	9	1	1	0.000217347	0.9976	9	1	1	0.000248984
513184315	PREDICTED: glucosamine-6-phosphate isomerase 2 isoform X10	0.9998	26.2	5	4	0.000449243																0.9999	18.9	4	2	0.000223009
61098300	26S proteasome non-ATPase regulatory subunit 5	1	17.9	8	8	0.00044864	1	15.5	7	7	0.000422595	1	8.7	4	4	0.000266598						1	19	8	8	0.00048797	1	4	2	2	0.000152143	1	7.1	3	3	0.000232446
513215335	PREDICTED: ankyrin repeat and FYVE domain-containing protein 1	1	10.3	9	12	0.000448311	1	5.1	4	5	0.000207369	1	3.9	3	4	0.000188201	1	3.8	3	3	0.000189969	1	9.8	9	10	0.000369515	1	4.8	4	4	0.000221129	0.9982	1.1	1	1	4.93232e-05	0.9982	1.1	1	1	5.62595e-05
363743477	PREDICTED: F-box/LRR-repeat protein 20 isoformX1	1	15.6	5	7	0.00044768	1	11.4	4	5	0.000332535	1	11.4	4	5	0.000384284	1	4.5	2	2	0.000192217	1	14.7	5	5	0.000327864	1	6.2	2	3	0.000254516	1	15.6	5	5	0.000415475	0.9979	1.9	1	1	8.97103e-05
363734044	PREDICTED: 26S proteasome non-ATPase regulatory subunit 13 isoform X1	1	17.7	5	6	0.000445718											0.9903	2.5	1	1	0.000116646						1	11	4	4	0.000420416	1	5.4	2	2	0.000202253	1	5.4	2	2	0.000218001
45384294	transforming growth factor-beta-induced protein ig-h3 precursor	1	9.7	6	6	0.0004445	1	5	3	5	0.000418774	1	8.2	6	8	0.000655569						1	11.3	7	10	0.000681296	1	7.6	5	7	0.000736873	1	4	3	3	0.00032275	0.9981	2.4	2	2	0.000233059
71895145	lanC-like protein 1	1	11.4	4	4	0.000443972	1	15.5	5	5	0.000583154	1	7.9	3	3	0.000392018	1	9	3	3	0.000500197	1	14.3	4	4	0.000447762	1	7.9	3	3	0.000464931	1	11.4	4	4	0.00059102	1	9	3	3	0.000443562
513172280	PREDICTED: gamma-glutamyl hydrolase	1	9.8	4	5	0.000443294	1	9.3	4	6	0.000543369	1	14.8	5	6	0.000572073	1	5.5	2	3	0.00040242	1	16.9	6	8	0.000702664	1	16.9	6	8	0.000989613	1	10	4	4	0.000453616	0.9987	2.3	1	1	0.000128226
478621068	adenine phosphoribosyltransferase-like isoform 1	1	27	4	4	0.000440493	1	29.6	4	4	0.000473221	1	23.7	3	3	0.000375069	0.9978	6.6	1	1	0.000165917	1	35.8	6	6	0.000672243	1	21.2	4	4	0.000618616	1	22.4	3	3	0.000440481	1	23.7	3	3	0.000477386
513160723	PREDICTED: LOW QUALITY PROTEIN: tetratricopeptide repeat protein 38	1	16.3	6	7	0.000439009	1	19.3	7	9	0.000632378	1	11.8	4	5	0.000398784						0.9996	22.1	8	6	0.000388159	1	13.1	5	7	0.00064969	1	12.2	5	5	0.00044084	1	7.9	3	3	0.000288464
50767570	PREDICTED: sepiapterin reductase	1	16.4	3	4	0.000438481	1	17.2	3	3	0.000325073	1	25.7	5	5	0.000629397	1	9.3	2	2	0.000326375	1	17.2	3	4	0.000420368	0.9988	3.7	1	1	0.000147669	1	25.7	5	5	0.000732409	1	11.6	2	2	0.000304767
363731813	PREDICTED: 1-phosphatidylinositol 4,5-bisphosphate phosphodiesterase beta-1, partial	1	11	11	17	0.000438103	1	8.3	8	9	0.000252776	1	3.7	3	6	0.000179258	1	3	3	3	0.000122554	1	12.1	13	16	0.000421284	1	2.9	3	4	0.000146206	1	4.8	5	5	0.000173255	0.9978	0.9	1	1	3.8228e-05
513220212	PREDICTED: uncharacterized protein LOC428178	1	14.4	12	13	0.000437141	1	18.4	14	17	0.000630592	1	8.5	6	5	0.000197453	1	19.1	12	16	0.000916411	1	9.7	8	5	0.000176317	1	9	6	5	0.000252359	1	16.8	12	10	0.000480375	1	18.1	14	22	0.00109821
45382679	myosin-10	1	14.3	26	37	0.000434913	1	8.1	17	9	0.00011512	1	11.5	23	30	0.000411497	1	5.9	11	4	7.62634e-05	1	17.1	31	41	0.000504262	1	8.7	18	7	0.000122126	1	8.9	16	17	0.000272652	1	7	11	6	0.000106432
57524964	ruvB-like 1	1	17.3	6	6	0.000433975	1	14	5	7	0.000541118	1	15.6	5	6	0.000511128	0.9987	2.4	1	1	0.000104935	1	21.1	7	9	0.00062019	1	16.7	5	5	0.000503562	1	12.9	4	4	0.000369414	1	9	3	3	0.00031129
383387818	nucleoside diphosphate kinase homolog 5	1	17.9	3	3	0.000433424	1	25.9	5	5	0.000769992	0.9985	4.2	1	1	0.000164778						1	9	2	2	0.00029352	0.9987	4.2	1	1	0.000204869						1	9	2	2	0.000423451
45382467	clusterin precursor	1	17.2	6	6	0.000433039	1	16.1	6	10	0.000759721	1	12.5	5	6	0.000511768	1	5.8	2	2	0.000237968	1	7.4	3	4	0.000297679	1	11.6	5	4	0.000389756	0.999	3.3	2	3	0.00027886	0.9989	3.3	2	1	0.000102576
50732421	PREDICTED: phosphotriesterase-related protein isoform X3	1	15.6	4	4	0.00043261	1	7	2	2	0.00022732	1	12.6	4	5	0.000611991	1	12.3	3	3	0.000489098	1	15.6	4	5	0.000538123	1	8.6	2	2	0.000304937	1	12.6	4	5	0.000635285	1	10.6	4	4	0.000589225
513192477	PREDICTED: type I inositol 1,4,5-trisphosphate 5-phosphatase isoform X7	1	14.5	7	9	0.000429671	1	22.9	9	11	0.000537958	1	4.2	2	2	0.00011178						1	14.5	7	9	0.000448092						1	12	5	5	0.000310655	0.9983	2.2	1	1	6.60189e-05
50761844	PREDICTED: tubulin polymerization-promoting protein family member 2	1	19.4	3	4	0.000429653	1	12.9	2	4	0.000470138	1	24.4	5	7	0.000832438	0.9985	6.5	1	1	0.000180056	1	28.4	4	6	0.000632301	0.9988	7	1	1	0.00016003	0.9988	7	1	1	0.000132436	0.9986	6.5	1	1	0.000148823
363729287	PREDICTED: complement C4-A isoform X2	1	12.4	19	25	0.000428656	1	14.8	22	36	0.000679728	1	18	28	45	0.00092094	1	15.1	26	55	0.00154249	1	16.7	24	38	0.000680085	1	18	29	52	0.00129633	1	21.5	35	68	0.001556	1	19.5	36	70	0.00172347
118090738	PREDICTED: epididymis-specific alpha-mannosidase isoform X2	1	6.1	6	9	0.000425147	1	8.6	8	9	0.000451477	1	4.6	5	5	0.000278046	1	6	7	7	0.000519206	1	5.6	5	6	0.000284372	1	3.1	3	3	0.000192425	1	5.8	6	8	0.000493191	1	2.5	2	2	0.000134997
46395493	deoxyribonuclease-1 precursor	1	8.5	3	2	0.000419766	1	11.7	4	3	0.000656056	0.9988	5.7	2	1	0.000253062						1	11.7	4	3	0.000572918	1	8.5	3	2	0.00054898	1	8.5	3	2	0.00054033
513190195	PREDICTED: adenylosuccinate synthetase isozyme 1 A, partial	1	16.7	6	7	0.000418834						0.9971	2.9	1	1	6.75422e-05	0.9901	3.6	1	1	9.47542e-05	1	18.1	5	6	0.000355811	1	6.2	2	2	0.000171235	1	6.9	2	2	0.000153336
513236273	PREDICTED: T-complex protein 1 subunit gamma-like	1	18	3	3	0.000417784
308818127	3'(2'),5'-bisphosphate nucleotidase 1	1	17.6	5	5	0.000416183	1	12.4	4	6	0.000526627	1	21.8	6	7	0.000676816	1	12.7	3	4	0.000543687	1	15	4	6	0.000511969	1	10.1	3	3	0.000359609	1	11.1	3	3	0.000330692	1	8.1	2	2	0.000249402
363743079	PREDICTED: ATP synthase subunit b, mitochondrial	1	18.4	5	5	0.000415442	1	20.4	6	6	0.000542037	1	12.9	3	3	0.000304122	1	9.4	2	2	0.00026475	1	12.9	3	3	0.000263097	1	9.4	2	2	0.000233747						1	27.1	9	9	0.001081
118085804	PREDICTED: pituitary tumor-transforming gene 1 protein-interacting protein	1	15.3	2	2	0.000413911											0.9973	7.1	1	1	0.000337276
513214170	PREDICTED: dynein heavy chain 17, axonemal isoform X1	1	15	59	63	0.000413389	1	11.3	47	62	0.000439691	1	7.4	30	30	0.000233893	1	6.9	27	41	0.000432687	1	5.8	23	22	0.00014727	1	5.8	23	23	0.0002169	1	7.4	30	30	0.000269338	1	16.1	65	117	0.00113273
513201083	PREDICTED: ras-related protein Rab-8B isoform X5	1	35.3	12	6	0.000409028	1	30.3	10	5	0.00035837											1	41.2	13	6	0.000407058	1	34.9	11	4	0.000380882
513200367	PREDICTED: COMM domain-containing protein 2 isoform X3	0.9999	9.8	2	2	0.000408702						1	9.8	2	2	0.000461925											0.9969	4.6	1	1	0.000281295
118099635	PREDICTED: phosphoribosyl pyrophosphate synthase-associated protein 1 isoform X3	1	7.3	2	5	0.000407595	1	15.4	4	7	0.000673035	0.9983	3.4	1	1	0.000101104	0.9985	3.4	1	1	0.000153619	1	15.2	4	7	0.00059593	1	7.9	2	4	0.000470917	1	18.3	4	5	0.000563459	0.9987	3.4	1	1	0.000129963
61097989	AP-2 complex subunit alpha-2	1	13	12	13	0.000407301	1	10.4	10	11	0.000364157	1	9.4	9	9	0.000336449	1	4.6	5	4	0.000203336	1	13.8	13	16	0.000513813	1	8	8	8	0.000359301	1	3.9	4	3	0.000126234	1	3.5	4	3	0.000148141
319655747	cystatin precursor	1	18.5	2	2	0.000406322						1	24.5	3	11	0.00252996	0.997	11.3	1	1	0.000322016	1	24.5	3	4	0.000763891	1	17.2	2	3	0.000822835	1	29.8	4	7	0.00180302	1	13.2	2	2	0.00060036
513185366	PREDICTED: threonine synthase-like 2 isoform X3	1	16.1	7	7	0.000406117	1	16.8	7	7	0.000443069											1	8.1	4	4	0.000236655
71895451	twinfilin-2	1	14	4	5	0.000405563	1	6.9	2	2	0.000181419	0.9986	4	1	1	9.9872e-05	0.9986	4	1	2	0.00027128	1	6.9	2	4	0.000324122						0.9987	4	1	2	0.000214738	0.9987	4	1	3	0.000338864
363728984	PREDICTED: coagulation factor X-like	1	5.5	2	4	0.000405312	1	9.6	3	5	0.00053668	1	11	4	6	0.000739675	0.9985	2.6	1	3	0.000490436	1	5.2	2	4	0.000396877	1	11	4	5	0.000717218	1	11	4	5	0.000632984	1	11.9	4	5	0.000717563
513220770	PREDICTED: LOW QUALITY PROTEIN: disintegrin and metalloproteinase domain-containing protein 2-like	1	8.4	8	16	0.00040283	1	9.5	10	14	0.000375094	1	6.2	6	8	0.00023042	1	4.4	4	5	0.000191485	1	10.4	11	19	0.000472292	1	6.4	7	10	0.000351437	1	6.4	6	11	0.000372863	1	6.4	6	7	0.000251589
56605900	trafficking protein particle complex subunit 3	1	18.9	3	3	0.000402349	1	18.9	3	3	0.000436049	1	18.9	3	3	0.00045498						1	26.1	4	4	0.000507471						1	12.8	2	2	0.000337861
86129444	phosphatidylinositol transfer protein beta isoform	1	19.5	5	6	0.00040178	1	28.7	7	9	0.000626611	1	13.6	3	3	0.000240066	1	16.9	3	4	0.000431073	1	29	9	11	0.000749779	1	16.9	3	3	0.000287068	1	12.5	3	3	0.00025801	1	16.9	3	3	0.000291487
50757869	PREDICTED: guanine nucleotide-binding protein subunit alpha-13	1	19.9	8	6	0.000401128	1	24.4	9	7	0.000512696											1	31.8	11	10	0.000668014	1	15.9	7	4	0.000367772	1	9.3	5	3	0.000273024	1	10.3	5	2	0.000185086
363730670	PREDICTED: proteasome assembly chaperone 2 isoform X3	1	16	4	4	0.000401076	1	16	4	4	0.000415488	1	18.3	5	5	0.000580044	1	16.7	4	4	0.000571543	1	13.3	3	3	0.00028332	1	12.5	3	3	0.000396063	1	24	6	6	0.000774234	1	7.6	2	2	0.000259052
71895235	spermine synthase	1	13.4	4	4	0.000400643						0.9954	4.1	1	1	0.000112493						1	4.1	2	3	0.000293911	0.9999	4.4	2	3	0.000459623						0.9908	5.2	1	1	0.000143768
478621108	ras-related protein Rab-32	1	25.7	5	5	0.000400583	1	31.7	6	6	0.000512755	1	10.1	2	2	0.000189742						1	19.7	4	4	0.000325076	0.9988	10.1	2	1	0.000113342
45383738	aconitate hydratase, mitochondrial	1	14.6	8	10	0.000395935	1	26.8	16	18	0.000720483	1	24.2	14	18	0.000812203	1	15.7	11	16	0.000914347	1	12.6	8	8	0.000322213	1	16.1	10	9	0.000503122	1	10.2	7	7	0.000343212	1	28.4	19	24	0.00125969
57529377	adenosine deaminase	1	19	6	6	0.000395678	1	11.5	4	4	0.000291084	1	13.4	4	4	0.000336566						1	13.4	4	4	0.000275818						0.9987	2.5	1	1	9.16988e-05
45382251	ubiquitin carboxyl-terminal hydrolase isozyme L3	1	9.6	2	3	0.000394025	1	12.6	2	2	0.0002771	0.9986	3.9	1	2	0.000324051	0.9987	3.9	1	1	0.00020906	1	22.6	4	4	0.000568851	1	12.6	2	3	0.000579931	0.9987	3.9	1	2	0.000351157	0.9987	3.9	1	2	0.000408716
513184692	PREDICTED: extracellular superoxide dismutase [Cu-Zn]	1	10.9	2	2	0.000393555	1	10.9	2	2	0.000376566	0.9986	4.6	1	1	0.00021507	1	15.5	3	3	0.000964438	1	10.9	2	2	0.000382857	0.9988	4.6	1	1	0.00025104	1	10.9	2	3	0.000681695	1	29	5	6	0.00165664
513185558	PREDICTED: eukaryotic translation initiation factor 4E	1	13.7	3	4	0.000392757	1	9	2	4	0.000408956	0.9986	6	1	1	0.000114348						1	13.7	3	4	0.000397259	1	10.7	2	3	0.000423142	0.9988	6	1	1	0.000126096	1	6.4	2	2	0.000274755
513237565	PREDICTED: alpha-soluble NSF attachment protein-like	1	17	4	4	0.000392549	1	13.7	4	4	0.000405842											1	11	3	4	0.000371943						1	10	2	2	0.000254054
50741401	PREDICTED: ras-related protein Rab-4A isoform X3	1	22	6	4	0.000390355	1	17	4	4	0.000413027	1	18.3	5	3	0.000331696	0.9982	11.5	4	1	0.000145399	1	32.6	8	6	0.000581567	1	21.6	5	3	0.000419539
56711270	protein XRP2	1	13.2	5	5	0.000390221	1	15.7	6	6	0.000509672	1	13.2	5	8	0.000727773	1	8.7	3	3	0.000381085	1	13.2	5	6	0.000479213	1	19.3	6	7	0.000744369	1	10.6	4	5	0.00050743	1	10.6	4	5	0.000560095
513192591	PREDICTED: LOW QUALITY PROTEIN: uncharacterized protein LOC423943	1	7.1	18	31	0.000387709	1	5.8	18	30	0.000388352	1	7.1	23	43	0.000622409	1	10.4	34	75	0.00144053	1	7.2	19	31	0.000373344	1	3.2	12	16	0.000268938	1	6.3	20	31	0.000492314	1	7	23	38	0.000663946
363731488	PREDICTED: aldose 1-epimerase isoformX1	1	9.9	3	3	0.000386178	1	14.8	4	4	0.000556807	1	9.9	3	4	0.00064837	0.9984	4.9	1	1	0.000214149	1	10.8	3	3	0.000393645	1	9.9	3	3	0.000555444	0.9988	2.6	1	1	0.000165552
71895805	protein-L-isoaspartate(D-aspartate) O-methyltransferase	1	18	3	3	0.000385824	1	22.8	4	4	0.0004887	1	21.5	6	6	0.000833977	1	14	2	2	0.000368491	1	21.5	4	4	0.000518885	0.9999	9.2	2	2	0.000336526
513175882	PREDICTED: angiotensinogen isoform X6	1	11.4	6	6	0.000382709	1	12.1	6	7	0.000481428	1	21.1	11	13	0.000976904	1	36.6	18	34	0.00342174	1	14.9	6	7	0.000444431	1	10.8	6	7	0.000612358	1	17.9	8	13	0.00113011	1	15.5	8	11	0.0010163
513178209	PREDICTED: phosphoacetylglucosamine mutase isoform X2	1	10	5	7	0.000382686	1	6.6	3	3	0.000169908	0.9986	2.2	1	1	6.12427e-05						1	8.5	4	5	0.000272389	0.9987	2.2	1	1	7.87541e-05	0.9988	2.2	1	1	7.15232e-05
71896797	nardilysin	1	12.5	13	13	0.000381801	1	6.3	6	6	0.000192568	1	11.3	11	11	0.000369779	0.9959	0.9	1	1	4.59137e-05	1	9.8	9	9	0.000270507	1	6.7	7	7	0.000288381	1	3.5	4	4	0.000149552	1	1.8	2	3	0.000129937
478621048	chymotrypsinogen 2-like precursor	1	7.4	2	2	0.000381734	1	7.4	2	2	0.000407308	1	19.7	4	4	0.000872852	1	7.4	2	2	0.000570222	1	15.2	3	3	0.000521839						1	11.5	2	3	0.000692919	1	11.5	2	3	0.000783059
118085986	PREDICTED: dnaJ homolog subfamily C member 13 isoform X4	1	12.2	25	30	0.000381706	1	7.9	15	18	0.000247749	1	11.3	22	26	0.00038838	1	3	6	6	0.000121295	1	13.7	27	34	0.000444862	1	10.7	22	25	0.000446417	1	9.5	18	21	0.000351159	1	5.9	12	13	0.000235929
513168933	PREDICTED: secernin-1 isoform X2	1	12.5	5	5	0.000381303	1	13.7	5	5	0.000409268	1	14.1	6	6	0.00051532	0.9999	4.6	2	2	0.000236234	1	21.6	10	12	0.000915096	1	8.1	3	3	0.000331121	1	12.5	5	5	0.000528094	1	4.6	2	2	0.000222882
60302774	T-complex protein 1 subunit epsilon	1	8.5	6	10	0.000379693	1	10.7	7	9	0.000381877	1	10.2	7	10	0.000452517	0.9984	1.5	1	1	6.35876e-05	1	6.7	5	6	0.000250018	1	5.2	4	6	0.000329996	1	8.5	6	7	0.000365613	1	6.1	4	5	0.000273101
62899039	NAD-dependent deacetylase sirtuin-2	1	14.6	4	5	0.000379429	1	22.8	6	7	0.00058165	1	8.5	3	4	0.00037167	1	5.8	2	2	0.000241757	1	14.8	4	5	0.000407702	1	5.8	2	3	0.000311822	1	17.2	5	5	0.000500633	0.9986	2.9	1	1	0.000107809
513217491	PREDICTED: adenosylhomocysteinase	1	16.5	5	5	0.000375123	1	10.6	3	3	0.000238268	1	17.8	6	6	0.00048668	1	21.7	7	9	0.00103351	1	15.6	5	5	0.000363168	1	10.6	3	3	0.000313148	1	16.5	5	5	0.000450402	1	15.1	5	5	0.000541873
513236703	PREDICTED: uncharacterized protein LOC100858068	1	5.8	2	2	0.000373987						1	8.9	3	7	0.00151375	1	5.8	2	5	0.00139142	1	5.8	2	3	0.000527302	0.9988	2.7	1	2	0.00048666	1	8.9	3	5	0.00117032	1	8.9	3	7	0.00189027
513189796	PREDICTED: trans-L-3-hydroxyproline dehydratase	1	10.1	3	3	0.000373163	1	20	5	5	0.000654866	1	11.5	3	3	0.000408037	1	10.1	3	3	0.000553161	1	18.1	5	5	0.000607956	1	17	4	4	0.00066235	1	9.3	3	3	0.00046757	1	11.5	3	3	0.000520217
513183007	PREDICTED: enolase-phosphatase E1 isoform X2	1	8.4	2	3	0.00037252	1	8.4	2	3	0.000374306	0.9985	3.9	1	1	0.000150297	0.9987	3.9	1	1	0.000196583	1	8.4	2	3	0.000365338						0.9988	3.9	1	1	0.000157773	0.9987	3.9	1	1	0.000181368
50732227	PREDICTED: xylulose kinase isoform X5	1	19.3	6	6	0.000372134	1	6.7	2	2	0.000129405	1	8.4	3	3	0.000208998	0.9986	3.4	1	1	9.51589e-05	1	5.6	2	2	0.000122394	0.9926	3.4	1	1	8.40436e-05
475808444	beta-lactamase-like protein 2	1	9.4	2	3	0.000371049
45384070	neurocalcin-delta	1	14.5	3	4	0.000369957	1	14	3	2	0.000193186	1	14.5	3	3	0.000323128						1	20.7	4	3	0.000276581	1	14.5	3	3	0.000400765
61098410	26S proteasome non-ATPase regulatory subunit 2	1	9.5	7	9	0.000369919	1	14.6	11	12	0.000541425	1	8.9	6	6	0.000292192	1	6.7	5	5	0.000332708	1	14	11	12	0.000503193	1	10.6	7	7	0.000414474	1	7	5	5	0.000283241	1	8.1	6	8	0.00049436
57529894	uridine diphosphate glucose pyrophosphatase	1	8.4	2	2	0.000368998																1	9.7	3	2	0.000356692						0.9984	6.2	1	1	0.000217805
363731544	PREDICTED: dynein heavy chain 8, axonemal	1	12.8	57	61	0.000367569	1	12.6	54	69	0.00044875	1	7.9	34	34	0.000245086	1	7.3	31	42	0.000401983	1	4.2	18	18	0.00011035	1	4.4	18	20	0.00017283	1	7.3	31	32	0.000252296	1	16.3	73	111	0.000994882
118101652	PREDICTED: proteasome subunit beta type-2 isoform 2	1	13.1	3	3	0.000367361	1	13.1	3	3	0.000406743	1	12.5	2	2	0.000307302	1	4.5	2	2	0.000423679	1	13.1	3	3	0.000399463	1	13.1	3	3	0.000546668	1	13.1	3	3	0.000522907	0.9947	4	1	1	0.000190971
118086389	PREDICTED: adenylyl cyclase-associated protein 2 isoform X3	1	18.5	10	7	0.000366923	1	14	8	6	0.000329423	0.9988	5.6	3	1	5.94141e-05						1	26.2	12	9	0.000470712	1	9.1	3	4	0.000276029	1	7.5	3	2	0.000138876
309319792	V-type proton ATPase subunit H	1	12.7	6	6	0.000366051	1	11.9	5	5	0.000345753	1	8.1	4	4	0.000296273	0.9999	3.3	2	2	0.000194557	1	12.7	6	6	0.000366393	1	6.9	3	3	0.000263329	1	5	2	2	0.000167709	0.9977	1.5	1	1	9.30643e-05
125628642	ADP-ribosylation factor-like protein 1	1	11	2	2	0.0003629	1	11	2	2	0.000427356											1	11	2	2	0.000366668	0.9988	5	1	1	0.000264573
480354948	claudin 10 isoform 1 precursor	0.9994	14.4	2	2	0.00036228
57524852	alanyl-tRNA synthetase, cytoplasmic	1	11.3	7	11	0.000361401	1	12.5	8	10	0.000352257	1	5.9	4	7	0.000269639	1	2.3	2	2	0.000105628	1	8.7	6	10	0.000335766	1	3.6	3	6	0.000274856	1	4.2	3	5	0.000209936
475506756	glutaredoxin-3	1	8.5	2	4	0.000359709	1	11.6	3	3	0.00028777	1	11.6	3	3	0.000319991	1	17.4	4	4	0.000588563	1	13.1	3	3	0.00027906	0.9984	3.4	1	1	0.00013072	1	6.4	2	2	0.000242412	1	6.4	2	2	0.000276649
50744706	PREDICTED: peptidase M20 domain-containing protein 2	1	8	3	3	0.000356023	1	6.2	2	2	0.000247003						1	6.2	2	2	0.000369979						1	5.9	2	2	0.000317432	0.9989	3.9	2	1	0.000148764
513187531	PREDICTED: EH domain-containing protein 4	1	18	8	7	0.000355776	1	11.9	5	6	0.000333264	1	9.3	4	3	0.000182513	1	5.5	2	2	0.000151472	1	18.8	8	11	0.000563118	0.9976	7.5	3	1	7.10417e-05	0.9987	6.3	3	1	6.47394e-05
347361001	vesicle-fusing ATPase	1	12.7	9	11	0.00035497	1	10.3	7	7	0.000240938	1	6.2	4	4	0.000152619	0.9938	1.4	1	1	5.00113e-05	1	15.4	10	13	0.000433444	0.9987	2.3	1	2	9.38682e-05	1	6.2	4	5	0.00021049
513235847	PREDICTED: envelope glycoprotein gp95-like, partial	1	15.7	5	4	0.000353909	1	15.7	6	2	0.000184148	0.9999	15.7	5	2	0.000212698						0.9995	12.4	5	2	0.000193008						0.9991	11.1	5	1	0.000113593
56119058	vacuolar protein sorting-associated protein 29	1	10.8	2	2	0.000353661	1	10.8	2	2	0.00036885
403048744	trafficking protein particle complex subunit 5	1	13.8	3	3	0.00035362	1	10.1	2	2	0.000256933																0.9983	4.3	1	1	0.000171653
118094293	PREDICTED: exostoses (multiple)-like 2 isoform X3	1	13.6	4	4	0.000348215	1	7.5	3	4	0.00036524	0.9986	3.3	1	1	0.000105097	0.9947	4.8	1	1	0.000133454	1	10.2	3	4	0.000341903	1	10.2	3	4	0.000480896	1	7.5	3	3	0.000327045	0.9987	3.3	1	1	0.000124369
71897227	seryl-tRNA synthetase, cytoplasmic	1	20	7	7	0.000347271
45382959	multifunctional protein ADE2	1	13.1	4	6	0.000346186	1	13.1	4	4	0.000245615	1	6.3	2	2	0.000131181						1	20	7	10	0.000590675	1	15.5	5	5	0.000417597	1	7.7	3	3	0.0002188
56119012	AP-1 complex subunit mu-1	1	18	6	6	0.000345871	1	12.1	4	4	0.000257999	1	7.6	3	3	0.000206188	0.9986	2.4	1	1	9.27178e-05	1	14.7	5	6	0.000344555	1	9.7	3	3	0.000253652	1	4.7	2	2	0.000154751	1	4.7	2	2	0.000168867
83721959	EF-hand domain-containing family member C2	1	15.1	10	11	0.000342743	1	21.2	14	18	0.000589265	1	9.7	6	7	0.000243873	1	3.8	3	6	0.000283128	1	11.1	8	8	0.000258202	1	12.9	9	9	0.000387908	1	8	6	9	0.000358962	1	28.4	21	36	0.00159052
363737411	PREDICTED: interleukin-1 receptor accessory protein isoform X2	1	11	8	9	0.000341423	1	3.8	3	4	0.000158596	1	6.6	4	4	0.000172873	1	5.8	3	3	0.000179241	1	11.7	7	7	0.000266661	1	3.8	2	2	0.00010583	1	6.9	5	5	0.000240475	1	2.7	2	2	0.000105879
61098426	exportin-7	1	11.8	11	11	0.000341088	1	12.1	12	12	0.000383847	1	11.5	11	12	0.000428885	1	6.4	6	7	0.000327681	1	13.4	13	14	0.000429127	1	7.4	7	8	0.000336426	1	5.3	5	6	0.000237362	1	8.1	8	8	0.000334754
363730875	PREDICTED: myosin regulatory light chain 2, smooth muscle minor isoform-like isoform X1	0.9999	12.2	2	2	0.000339136	1	12.2	2	2	0.000363319	1	12.2	2	3	0.000640279	0.9986	5.8	1	1	0.000283329	1	17.4	3	5	0.000853989	1	12.2	2	2	0.000481099	1	12.2	2	2	0.000467977	1	12.2	2	2	0.000515326
513236764	PREDICTED: dynamin-2-like, partial	1	9.1	6	11	0.000337745	1	9.1	6	8	0.00025817	1	10.2	7	10	0.000353023	1	6	3	3	0.000151029	1	10.6	7	10	0.000304509	1	6	3	6	0.0002575	1	6.4	5	7	0.000289254	1	3.4	2	2	8.82731e-05
513205154	PREDICTED: cytochrome b-c1 complex subunit 1, mitochondrial isoform X2	1	12.4	6	6	0.000337598	1	10.5	5	8	0.000490926	1	8.3	4	4	0.000248993	1	8.3	4	4	0.000362538						0.9987	2.4	1	1	7.49213e-05	1	10.1	5	5	0.000353384	1	20.5	11	12	0.000941274
363732285	PREDICTED: clavesin-2	1	14.7	4	4	0.000336486																1	9.5	2	2	0.000167858	1	9.5	2	2	0.000230748
363742826	PREDICTED: serum amyloid P-component isoform X1	1	6.1	2	2	0.000336308	1	6.1	2	2	0.000370558	1	6.1	2	2	0.000417929	0.999	8.4	2	1	0.000285222	1	11.6	3	3	0.000513386	1	23.9	6	6	0.0014551	1	11	3	5	0.00113872	1	21.6	6	8	0.00229893
57525300	T-complex protein 1 subunit zeta	1	12.1	6	7	0.000336124	1	7.4	4	5	0.00025628	1	7.7	4	5	0.0002888											0.9935	1.7	1	1	6.8408e-05	1	4.2	2	2	0.000132344	1	3.2	2	2	0.000132738
119331076	xaa-Pro dipeptidase	1	8.2	4	5	0.000335848						1	15.7	8	10	0.000784188	0.9986	2.8	1	1	0.000103655						1	15.7	8	10	0.000913078						1	14.1	7	8	0.00075817
513192155	PREDICTED: thioredoxin-dependent peroxide reductase, mitochondrial isoform X5	1	11.2	3	3	0.000334849	1	11.2	3	3	0.000350585	1	14.1	3	4	0.000496447	0.9987	5.5	1	1	0.000165746																1	9.8	2	2	0.000303312
60302724	ras homolog family member G	1	22.5	3	2	0.000334357
45382095	tubulin alpha-2 chain	1	27.6	12	4	0.000334133	1	19.5	10	4	0.000379947	1	27.6	12	4	0.000395938						1	25.3	11	3	0.000255153	0.9988	17	8	1	0.000122891						1	24.2	10	4	0.00050674
45382385	interleukin-6 receptor subunit beta precursor	1	3.8	3	7	0.000333888	1	5.2	4	7	0.000352553	1	4.1	3	3	0.000163995	1	7.5	5	6	0.00043136	1	6.8	4	8	0.000387154	1	9.7	7	8	0.000542052	1	6.3	5	7	0.000425224	1	3.4	2	2	0.000131619
60302740	pyruvate dehydrogenase E1 component subunit alpha, somatic form, mitochondrial precursor	1	12.8	5	6	0.000332863	1	29.3	11	17	0.000952288	1	10.5	4	5	0.000316469	1	12.5	5	7	0.000599662	1	5.3	2	2	0.000112202	1	10.5	4	4	0.000308914	1	15.3	6	7	0.000531901	1	37.3	16	22	0.00170066
52138673	T-complex protein 1 subunit theta	1	9.3	4	8	0.00033249	1	9.1	4	7	0.000311317	1	9.1	4	8	0.000385299	1	7.3	3	3	0.000194142	1	9.1	4	7	0.000292375	1	4.7	2	4	0.000237474	1	7.1	3	5	0.000280444	1	9.3	4	11	0.000653597
363743937	PREDICTED: mothers against decapentaplegic homolog 2-like isoformX2	1	8	3	4	0.000331782	0.9945	5.6	2	3	0.000257111	0.9989	5.6	2	1	9.49834e-05	0.9991	5.6	2	3	0.000360865											1	5.6	2	5	0.000549711
363735549	PREDICTED: arsenite methyltransferase isoform X3	1	7.3	3	4	0.000331739	1	7.3	3	3	0.000277978	0.9986	2.6	1	1	9.80261e-05						1	13.6	4	5	0.000407024	0.9988	2.6	1	1	0.00011711	1	7.3	3	3	0.000334297	1	7.3	3	3	0.000341519
54111425	procollagen-lysine,2-oxoglutarate 5-dioxygenase 1 precursor	1	11.9	7	9	0.000330281	1	4.9	3	4	0.000161349	1	3.3	2	2	8.79734e-05	1	3.3	2	3	0.000184493	1	15.6	10	14	0.000521377	1	3.3	2	2	0.000105609	1	3.3	2	3	0.000149341	0.9987	1.4	1	1	5.67441e-05
383087724	secernin 3	1	8.3	4	4	0.000328517	1	5.7	2	2	0.00018727	0.9988	5	2	1	8.91685e-05						1	8.3	4	4	0.00034919	1	8.3	4	4	0.000499213	0.9984	5	2	1	0.000113799
45383632	ectonucleoside triphosphate diphosphohydrolase 8	1	3.4	2	2	0.000328112						0.9981	1.4	1	1	0.000196329	0.9973	1.4	1	1	0.000235921	1	4.1	2	2	0.000338628						0.9973	1.4	1	1	0.000214317
167860152	ketosamine-3-kinase	0.9987	9.7	2	2	0.000326412						1	12.9	2	2	0.000382188											0.9983	2.6	1	1	0.000265106
477507250	latexin	1	10.9	2	2	0.000326328	1	10.9	2	2	0.000379822	0.9986	5.4	1	1	0.000201965	0.9984	5.4	1	1	0.000277645						0.9952	5.4	1	1	0.000239841	0.9986	5.4	1	1	0.000226841
72535161	EF-hand domain-containing protein D1	1	12.2	3	4	0.000325405	1	8.8	2	3	0.000267137											1	16.8	4	4	0.000330844	0.994	3.4	1	1	0.00011891	1	9.7	2	3	0.000326707
513191979	PREDICTED: caspase-7	1	17.8	3	4	0.000322147	1	12	3	3	0.000235539	0.9984	5.5	1	1	9.23607e-05						1	6.5	2	2	0.000165965
56118964	sialic acid synthase	1	15	3	4	0.000321395	1	8.9	2	2	0.000166879	0.9986	3.9	1	1	8.99226e-05											1	8.9	2	2	0.000232835	1	7.8	2	3	0.000331559
513222045	PREDICTED: ATP-sensitive inward rectifier potassium channel 1	1	9.2	4	3	0.000321309	0.9999	4	2	2	0.000219015	0.9982	1.9	1	1	0.000126494																0.9985	1.9	1	2	0.000299989
302486333	suppressor of G2 allele of SKP1 homolog	1	15	4	6	0.000320998	1	15	4	7	0.00039104	1	8.9	2	6	0.000365976	1	8.9	2	2	0.000176854	1	25.1	6	8	0.000430987	1	12.8	3	4	0.000323353	1	7.3	2	2	0.000143722	1	13.5	3	4	0.000301121
513187279	PREDICTED: rho GTPase-activating protein 1 isoform X12	1	9.2	4	4	0.00032021	1	8.7	4	4	0.000326803	1	4.6	2	2	0.000184776	1	7.8	3	3	0.000351341	1	7.3	3	3	0.000232243	1	7.8	3	3	0.000326048	1	7.8	3	3	0.000304879	1	5.5	2	2	0.000215234
472824978	phenazine biosynthesis-like domain-containing protein	1	8.3	2	3	0.000317979						0.9986	4.2	1	1	0.000121451						1	14.2	3	3	0.000321066	1	8.3	2	2	0.000292662	1	8.3	2	2	0.000276517	0.9987	4.2	1	1	0.00014142
513226644	PREDICTED: phosphatidylinositol 4-phosphate 5-kinase type-1 gamma isoform X8	1	11.9	7	7	0.000317773	1	9.9	7	12	0.000591279	1	7.6	4	7	0.000352686	1	4.7	3	3	0.000209495	1	13.4	8	15	0.000708951	1	7.8	5	8	0.000508792	1	11.7	6	7	0.000393258	1	3.5	2	2	0.000123317
60302834	protein Niban	1	9.9	7	10	0.000317304	1	4.5	3	4	0.000140119	0.9985	1.3	1	1	3.6489e-05	1	2.8	2	2	0.000100246	1	6.9	4	4	0.000126426	1	2.6	2	2	8.97822e-05	1	2.6	2	2	8.52013e-05	1	4.3	3	3	0.00014037
57530206	charged multivesicular body protein 1b	1	5	2	2	0.000315678	0.9999	5	2	3	0.000518756	0.9989	7	2	1	0.000179919						1	8	3	3	0.000487499	0.9979	4	1	1	0.00023525	0.9987	4	1	1	0.000204938	0.9986	4	1	1	0.000219178
513233477	PREDICTED: keratin, type II cytoskeletal 8	1	19.6	7	5	0.000315536	1	12.9	5	4	0.000273147	1	15.4	6	3	0.000210932	0.9991	14.6	6	1	8.36833e-05	1	19.3	7	6	0.000378713	1	15.4	6	3	0.000255309	1	15.4	6	2	0.000160358	0.9982	12	5	2	0.000179034
71896205	isocitrate dehydrogenase [NADP], mitochondrial	1	7.3	3	7	0.000315307	1	16.8	6	9	0.00044501	1	10.6	4	8	0.00041115	1	7.3	3	5	0.000365865	0.9987	4.9	2	1	4.56459e-05	0.999	6.2	3	1	6.40026e-05	0.992	2.4	1	1	5.88183e-05	1	29.4	11	13	0.000849557
513211118	PREDICTED: dual specificity protein phosphatase 18 isoform X4	1	9	2	2	0.000313341						1	9	2	2	0.000348957																0.9988	3.9	1	1	0.000185369	0.9984	3.9	1	1	0.000209124
71896121	proteasome inhibitor PI31 subunit	1	14	3	3	0.000312322						0.9985	5.5	1	2	0.000248015	0.9986	5.5	1	1	0.000154975	1	9.6	2	2	0.000211849											0.9942	5.5	1	1	0.000143317
513237884	PREDICTED: neuroblast differentiation-associated protein AHNAK-like, partial	1	29.8	7	11	0.000309958	1	16.2	3	4	0.000109099	0.997	3.7	1	1	3.13648e-05	0.9986	4.2	1	1	4.43744e-05	1	23	6	10	0.000277236	1	12	3	3	0.00012164	1	8.4	2	2	7.38809e-05	1	12	3	3	0.000126276
57530486	trafficking protein particle complex subunit 4	1	13.7	3	3	0.000309655	1	10.5	2	2	0.000214325	0.9921	3.7	1	1	0.000121375						1	10	2	2	0.000220859	1	14.2	3	3	0.000426875
52138641	arylamine N-acetyltransferase, pineal gland isozyme NAT-3	1	12.1	4	4	0.000309626	1	15.5	5	5	0.000428334	1	6.2	2	2	0.000191908	1	6.6	2	2	0.000254508	1	19	6	7	0.000606198	1	10.7	3	3	0.000347199	1	15.5	4	4	0.000424156	0.9935	3.4	1	1	0.000117319
513239392	PREDICTED: pyridoxine-5'-phosphate oxidase-like, partial	1	13	2	2	0.000309234						1	10.7	2	2	0.00033449	1	13	2	2	0.000476619	1	22.5	3	3	0.000462883	0.9985	5.9	1	1	0.000216316	1	10.7	2	2	0.000398448	0.9998	13	2	2	0.000403021
363738456	PREDICTED: mannose-1-phosphate guanyltransferase beta-A isoform X3	1	10.8	3	3	0.00030753	1	8.9	3	3	0.000327739	1	11.4	3	3	0.000367591						1	16.4	4	4	0.000430704	1	8.1	2	2	0.000277572	1	10.8	3	3	0.000409621	0.9963	3.1	1	1	0.000150029
86129512	C-1-tetrahydrofolate synthase, cytoplasmic	1	10.4	8	10	0.000306326	1	15.6	12	15	0.000489585	1	10.5	8	10	0.000356047	1	7.5	6	6	0.000293132	1	16	12	16	0.000499878	1	15	11	12	0.000527073	1	13.9	10	11	0.000429678	1	5.8	5	5	0.00021825
71894779	actin-related protein 2/3 complex subunit 1B	1	11.1	3	3	0.00030505	1	6.8	2	2	0.000213079	1	6.8	2	2	0.000245316						1	10.8	3	3	0.000300712	1	5.4	2	2	0.000294654	1	10.8	3	3	0.000390615
513185823	PREDICTED: bifunctional ATP-dependent dihydroxyacetone kinase/FAD-AMP lyase (cyclizing), partial	1	11.1	2	2	0.000304631	0.9996	11.1	2	2	0.000331666																										0.996	7.8	1	1	0.000206935
50745031	PREDICTED: protein disulfide-isomerase A6 isoform 2	1	9.4	3	4	0.000303771						0.9983	3.4	1	1	8.17563e-05						1	9.8	3	3	0.00022383
56605916	protein tyrosine phosphatase type IVA 1	1	15.6	2	2	0.000302195	1	14.5	2	2	0.000333408	0.9973	20.2	3	1	0.000165822						1	15.6	2	2	0.000302668
71894763	putative adenosylhomocysteinase 2	1	9.1	4	6	0.000300136	1	13.7	6	6	0.000326577	1	7.6	3	3	0.000170873						1	21.9	9	10	0.000519348	1	7.6	3	3	0.000207945	1	6.1	2	2	0.000130899
513204260	PREDICTED: inter-alpha-trypsin inhibitor heavy chain H3 isoform X2	1	8	7	7	0.000300087	1	3.5	3	3	0.000128846	1	6.4	7	5	0.000245784	1	4.2	4	4	0.000272993	1	4.1	4	4	0.000170557	1	4.5	4	5	0.000305781	1	10.5	9	9	0.000481385	1	4.9	4	4	0.000239005
475808328	zona pellucida-binding protein 1	1	9.9	3	3	0.000298297						1	16.3	5	7	0.000856812	1	5.8	2	2	0.000309421	1	20.3	6	8	0.000821175	0.9984	2.9	1	1	0.000137339	0.9988	2.9	1	1	0.000133667	0.9987	2.9	1	1	0.000142797
513239250	PREDICTED: natterin-3-like isoform X1	1	10.8	3	3	0.0002977	1	17.6	6	6	0.000596009	1	17.6	6	6	0.000692073	1	17.6	6	6	0.000873522	1	13	4	4	0.000387325	1	15.4	5	5	0.000662196	1	17.6	6	6	0.0007438	1	17.6	6	7	0.000997907
71895883	T-complex protein 1 subunit eta	1	9.6	5	7	0.000295961	1	10.8	6	5	0.000236138	1	3.4	3	3	0.000145452	1	7.4	4	3	0.000208445	1	7.8	5	4	0.000169505	1	4.9	3	2	0.000123243	0.999	3.1	2	1	5.71622e-05	1	10.1	5	6	0.000370392
57525187	serine/threonine-protein phosphatase PP1-gamma catalytic subunit	1	29.4	9	3	0.000295435	1	32.8	10	2	0.000198559	1	26	8	2	0.000227361						1	26.6	9	3	0.000288705	1	23.5	7	3	0.000404377	0.9991	15.8	5	1	0.000130342	1	26.9	7	2	0.000266385
45384112	serine/threonine-protein phosphatase PP1-beta catalytic subunit	1	29.1	9	3	0.000294429	1	37.3	11	4	0.000407201	1	27.5	8	2	0.000237311	1	14.4	4	8	0.00126875	1	26.3	9	5	0.000493527	1	26.3	8	4	0.00054163	0.9991	16.8	5	3	0.000393358	1	26.6	7	2	0.000273375
363735756	PREDICTED: nck-associated protein 1 isoform X2	1	9.8	9	10	0.000294168	1	3	3	4	0.000124777	1	5	5	6	0.000198938	0.9987	0.9	1	1	4.47058e-05	1	6.1	6	9	0.000264989	1	2.6	3	3	0.000123129	1	2.9	3	3	0.000113623	1	2	2	2	8.31083e-05
377823733	abl interactor 1	1	8.5	3	3	0.000293559	1	5.3	2	2	0.000224965	1	3.9	2	2	0.000220474	0.9987	2.2	1	1	0.000171099	1	10.2	4	4	0.000386077	1	5.3	2	2	0.000293766	1	3.9	2	2	0.000258633
118097631	PREDICTED: heat shock 70 kDa protein 4 isoformX2	1	15.2	11	11	0.000292892	1	10.4	8	7	0.000193889	1	6.7	5	3	9.17121e-05	1	7.4	6	3	0.000127417	1	21.3	16	15	0.000399718	1	12.3	9	6	0.000221068	1	11.1	9	6	0.000209452	1	8.2	6	3	0.000116201
363744078	PREDICTED: Golgi phosphoprotein 3 isoform X1	1	15	4	4	0.00029241	0.9998	5.4	2	2	0.000150355						0.9987	5.1	1	1	0.000120543	1	10.5	3	4	0.000311805	0.9988	5.1	1	1	0.000112155	0.9988	5.1	1	1	0.000101634
50755635	PREDICTED: tektin-4	1	17.3	7	7	0.000291617	1	17.7	6	6	0.000279841	1	38.9	13	15	0.000688296	1	36.1	15	20	0.00137139						1	19.3	7	7	0.000428955	0.9959	3.3	1	1	5.41998e-05	1	47.7	21	27	0.00160445
50729634	PREDICTED: TIP41-like protein isoform X2	1	13.9	3	3	0.000290842	0.9999	8.4	2	2	0.00021876	1	13.9	3	3	0.00037515						1	13.9	3	3	0.000301017	1	9.5	2	2	0.000286184
513183837	PREDICTED: beta-mannosidase	1	6	4	6	0.000290087	1	4.6	3	3	0.000158923	1	2.7	2	3	0.000175187						1	10.4	8	9	0.000450407	1	5.5	4	5	0.000357787	0.9987	1.7	1	2	0.000125827	0.9921	1.3	1	1	7.24637e-05
480540342	disintegrin and metalloproteinase domain-containing protein 21-like precursor	1	10.1	6	6	0.000290075	1	6.3	4	4	0.000207643	1	3.4	2	2	0.000115851	1	7.5	4	4	0.000311457	1	5.8	4	4	0.000203365	0.9987	1.2	1	1	7.1589e-05	1	3	2	2	0.000126832	1	5.2	3	3	0.000207625
363740561	PREDICTED: adenylate kinase 8 isoform X4	1	13	5	5	0.000289331	1	13	5	5	0.000304895	1	7.2	3	3	0.000200403	1	10.6	4	6	0.000550667						1	10.1	4	4	0.000319301	1	10.6	4	4	0.000293637	1	18.5	8	13	0.00105699
513236460	PREDICTED: eukaryotic translation initiation factor 3 subunit K-like, partial	1	9.4	2	2	0.000289312	1	14.3	3	3	0.000456363																1	9.4	2	2	0.000415418
45383179	dihydropyrimidinase-related protein 1	1	13.5	7	5	0.000288807	1	8.7	5	3	0.000182432	1	8.7	5	2	0.000131863	0.9991	7.2	4	1	8.85227e-05	1	11.9	6	3	0.000163786	1	13.6	7	4	0.000319849	0.999	7.2	4	1	6.93943e-05	0.999	7.2	4	1	8.30181e-05
57530433	fumarate hydratase, mitochondrial	1	9.7	4	4	0.000288669	1	5.1	2	2	0.00014891	1	5.1	2	2	0.000171501	0.9998	6.3	2	2	0.000229619	1	5.1	2	2	0.00014081	1	5.1	2	2	0.000198965	1	5.1	2	2	0.000185944	1	10.1	4	4	0.000395176
50732363	PREDICTED: enkurin isoformX2	1	16.6	4	4	0.000288316	1	35.6	10	11	0.00083105	0.9986	3.6	1	1	7.83059e-05						1	8.5	2	2	0.000150108	0.9986	3.6	1	1	0.000103212
475808006	charged multivesicular body protein 5	1	16	3	2	0.00028739																										0.998	6.4	1	1	0.000186768
280967450	ras-related protein Rab-27A	1	12.7	5	3	0.000285682	0.9937	3.6	2	1	9.98838e-05	0.9987	10	3	1	0.000116311	0.9989	10	4	1	0.000157667	0.9922	8.6	4	1	9.99281e-05						0.9975	10	3	1	0.000126902	0.9987	5	3	1	0.000137121
513234950	PREDICTED: uncharacterized coiled-coil domain-containing protein KIAA1984-like	1	11.4	6	6	0.000284737	1	20	9	11	0.000560286	0.9986	1.6	1	1	5.5075e-05											1	5.8	3	3	0.000196801	1	6.2	3	4	0.000234924	1	19.8	9	10	0.0006471
118093746	PREDICTED: actin-related protein 2/3 complex subunit 2	1	13.8	3	4	0.000283991	1	19.3	6	7	0.000550172	1	15	5	5	0.00038182	1	9.7	3	3	0.000355847	1	19	7	7	0.000500882	1	17	5	5	0.000494675	1	14	4	4	0.000354659	1	8.9	2	2	0.000214093
118096785	PREDICTED: plasma membrane calcium-transporting ATPase 2 isoform 1	1	9.6	10	11	0.000283236	1	2.2	2	3	7.88339e-05	1	2	2	3	8.8667e-05	1	2	2	2	7.97603e-05	1	5.4	6	6	0.00015198	1	2.2	2	3	0.000106928	1	4.7	5	6	0.000202448	1	2	2	2	7.29479e-05
157785684	malignant T-cell-amplified sequence 1	1	11.6	2	2	0.000282859						0.9955	5	1	1	0.000169929
45383884	UTP--glucose-1-phosphate uridylyltransferase	1	12	6	6	0.000282211	1	10.6	5	5	0.000259652	1	8.3	4	4	0.000218288	1	3.5	2	3	0.000210195	1	18.1	8	8	0.000377707	1	11.8	5	5	0.00033056	1	3.5	2	2	0.000119518	1	8.3	4	4	0.00026975
57530593	coatomer subunit epsilon	1	12.7	4	3	0.000281274	1	19.5	6	5	0.000505507	1	12.7	4	3	0.000351478	1	12.3	3	3	0.000486921	1	12.7	4	3	0.000271405	0.9989	5.5	2	1	0.000131482	1	14.9	4	3	0.000367511	1	6.8	2	2	0.000292617
513241059	PREDICTED: citrate synthase, mitochondrial	1	7.1	3	3	0.000280792	1	9	3	3	0.000308443	1	11.9	4	5	0.000548791	1	11.4	4	6	0.000934465	1	6.1	2	2	0.000189301	1	6.6	2	2	0.000267478	1	10.1	4	4	0.00048719	1	9.5	3	5	0.000698809
513199803	PREDICTED: probable phospholipid-transporting ATPase IF isoform X8	1	8.1	7	9	0.000280502																1	5.1	4	4	0.000127867						0.9901	0.9	1	1	4.06676e-05
50730713	PREDICTED: ES1 protein homolog, mitochondrial isoformX2	1	24.4	4	3	0.000279918	1	20	4	4	0.000399765	1	24.4	4	4	0.000437003	0.9987	5	1	1	0.000150816	1	33.3	6	6	0.000578788	1	14.4	3	3	0.000408137	1	10.6	2	2	0.000240423	1	10.6	2	2	0.000274386
513161465	PREDICTED: glycogen synthase kinase-3 beta isoform X5	1	10	3	4	0.000279866	0.9999	7.4	2	2	0.000144424
215598667	S-methyl-5'-thioadenosine phosphorylase	1	12.5	2	3	0.000279418						1	16.8	3	4	0.000428234						1	16.4	3	3	0.000270029						1	8.9	2	2	0.000231763
513204349	PREDICTED: MAP kinase-activated protein kinase 3 isoform X3	1	12.7	5	5	0.000279315	1	7.1	3	3	0.000178572											1	5.2	2	2	0.000114238						1	3.5	2	2	0.000147336
513223355	PREDICTED: phosphomevalonate kinase isoform X2	1	10.9	2	2	0.000278663
118093479	PREDICTED: alpha-aspartyl dipeptidase	1	11.9	2	2	0.000278452	1	11.9	2	3	0.000453971	1	10.2	2	2	0.000315444	0.9984	5.7	1	1	0.000212911											1	16	3	3	0.000532432
113206088	protein kinase C and casein kinase substrate in neurons 3	1	11	4	6	0.000278199	1	8.2	3	4	0.000202437	0.9986	3.2	1	1	5.43764e-05	0.9985	3.2	1	1	7.90554e-05	1	5.7	2	3	0.000143529	0.9987	3.2	1	1	6.91946e-05	1	5.7	2	3	0.000193538
363744942	PREDICTED: peptidyl-prolyl cis-trans isomerase C	1	11.8	3	2	0.000277576																1	9.2	2	2	0.000285045
118405172	AP-2 complex subunit mu	1	9.9	5	6	0.000277348	1	14.1	6	9	0.000457991	1	12.2	5	6	0.000326223	1	3.9	2	2	0.00014646	1	29.6	11	14	0.000664297	1	11.1	5	5	0.000329052	1	6	3	3	0.000178999	0.996	1.6	1	1	6.68313e-05
50745986	PREDICTED: prefoldin subunit 3 isoform X3	1	15.5	3	3	0.000276886						1	8	2	2	0.000228452	0.9979	4.5	1	1	0.000150541	1	19	4	4	0.00038687	1	8.5	2	2	0.00028727
513165367	PREDICTED: probable 8-oxo-dGTP diphosphatase NUDT15 isoform X3	1	13	2	2	0.000276537
459683840	lactadherin isoform 1 precursor	1	6.6	3	5	0.000276168						1	4.3	2	3	0.000193529	0.9964	2.1	1	1	8.23528e-05	1	11.1	5	7	0.000395762	1	7.3	3	3	0.000227191	1	4.3	2	2	0.00014865
513202437	PREDICTED: LOW QUALITY PROTEIN: protein unc-45 homolog A, partial	1	9.9	8	10	0.000275984	1	5.3	4	4	0.000120845	1	2.1	2	2	6.34616e-05	0.9942	1	1	1	4.39991e-05	1	7.2	6	7	0.000188117						1	2.1	2	2	7.36006e-05
71896277	beta-hexosaminidase subunit alpha precursor	1	6.7	5	4	0.000274742	0.9931	3.4	2	2	0.000151774											1	5.5	4	4	0.000285402
45383688	DNA damage-binding protein 1	1	7.8	8	9	0.000273388	1	4.7	5	5	0.000158244	1	3.3	4	4	0.000143325	1	2.3	3	3	0.000147944	1	10.3	11	11	0.00034975	1	4.1	5	5	0.000223123	1	6	5	5	0.000199794	1	2.4	2	2	8.51751e-05
513220989	PREDICTED: complement C2 isoform X2	1	6.8	5	7	0.000272333	1	17.1	12	18	0.00073334	1	26.3	20	28	0.00120114						1	17.2	12	15	0.000587295	1	20	16	21	0.00104629	1	27.7	22	35	0.00170694	1	23.5	18	32	0.00160579
71897269	isocitrate dehydrogenase [NAD] subunit beta, mitochondrial	1	8.1	3	3	0.000272324	1	6.5	2	2	0.000200436	0.9985	2.3	1	1	0.00010556	1	4.9	2	2	0.000289283											0.9956	2.3	1	1	0.000118152	1	14.3	5	10	0.00132896
363736236	PREDICTED: low-density lipoprotein receptor-related protein 2 isoform X5	1	8.2	33	37	0.00027063	1	4.5	19	20	0.000148639	1	4.6	19	19	0.000157022	1	1.3	5	5	5.48978e-05	1	7.6	30	33	0.000237989	1	5.2	21	21	0.000204913	1	4.7	19	19	0.000169659	1	1.9	8	8	7.85602e-05
57529764	basic leucine zipper and W2 domain-containing protein 1	1	6.7	3	5	0.000269984	0.9945	4.3	2	1	6.1843e-05	1	11.7	6	7	0.000458866						1	8.1	4	4	0.000227444	0.9993	4.1	2	2	0.000161811	1	6.2	3	3	0.000221281
363731096	PREDICTED: pyrroline-5-carboxylate reductase 3 isoform X2	1	11.1	2	2	0.000269645	1	12.2	2	2	0.000277365	0.9986	5.2	1	1	0.000151509	0.9983	5.2	1	1	0.000201742						1	11.1	3	3	0.000547456	1	16.2	3	3	0.000505594	0.9987	5.2	1	1	0.000189135
71896195	COP9 signalosome complex subunit 2	1	10.6	4	5	0.000269539	1	5.2	2	3	0.000171838	0.9968	2.3	2	1	6.47584e-05	0.9987	2.3	1	1	9.11435e-05	1	12	5	6	0.000329163	1	8.4	3	3	0.000235309
513228465	PREDICTED: spermatid-specific manchette-related protein 1 isoform X3	1	68.1	16	3	0.000269467	0.9995	72.8	17	2	0.000193016	0.994	60.7	15	2	0.000213322	1	52.5	14	23	0.0032266	0.9956	57.6	15	1	8.9846e-05
513183863	PREDICTED: radial spoke head protein 4 homolog A	1	9.7	4	4	0.000266399	1	8.8	4	7	0.000505922	1	4.5	2	2	0.000164501	1	19.3	9	13	0.00138115						0.9987	2	1	2	0.000187621						1	20.9	10	12	0.0012581
513160705	PREDICTED: RIB43A domain with coiled-coils 2	1	10.4	5	6	0.000266062	1	14.4	8	9	0.000413348	0.9981	3.4	1	1	4.99994e-05											0.9987	2.3	1	1	6.50323e-05
363729650	PREDICTED: patched domain-containing protein 3	0.9996	4	3	5	0.000264746	1	4	3	3	0.00016764	1	2.9	3	4	0.000264121						0.9986	4.8	4	1	5.22525e-05	0.9987	2.2	1	1	7.2179e-05						0.9951	2.2	1	2	0.000145947
513220176	PREDICTED: F-box only protein 6	1	11.5	3	4	0.000263713	1	6.9	2	2	0.000135819											1	6.9	2	2	0.000133835						0.9987	3.3	1	1	8.76102e-05	0.9971	4.6	1	1	9.08899e-05
513199908	PREDICTED: leucine-rich repeat-containing protein 34 isoform X8	1	4.8	3	3	0.00026345	0.9994	5.3	2	2	0.000184869						0.9986	2.4	1	1	0.000127812											1	4.8	2	2	0.000226402	1	12.4	5	5	0.000623468
50751250	PREDICTED: RNA 3'-terminal phosphate cyclase	1	9	3	3	0.000262028	1	9	3	3	0.000284343	1	9.3	3	3	0.000328675						1	8.5	3	4	0.00037134	0.9988	2.7	1	1	0.000126143	1	8.5	3	3	0.000345788	0.9975	2.7	1	1	0.000130643
46048771	adenylate kinase isoenzyme 1	1	18	3	3	0.000261655	1	18	3	3	0.000286376	1	18	3	3	0.000320761	0.9987	5.2	1	1	0.000147846	1	18	3	3	0.0002598	0.9997	12.9	2	2	0.000263659	1	11.3	2	2	0.00022734	1	11.3	2	2	0.000257349
309243080	V-type proton ATPase 116 kDa subunit a isoform 4	1	5.1	4	5	0.000260999						0.9986	1.8	1	2	0.00011941	1	3.1	2	4	0.000317645	1	4	3	3	0.000152923	1	3.1	2	2	0.000136957						0.9982	1.8	1	1	6.89234e-05
45382981	adenylosuccinate lyase	1	8.7	3	4	0.000260658						1	9.4	4	4	0.000316479						1	13.7	5	5	0.000321354	1	5	2	2	0.00019245
71895445	protein phosphatase 1B	1	16.5	5	4	0.000260139	1	6.2	2	3	0.000217437	1	9	3	3	0.00022356						1	16	4	5	0.000329858	0.9989	6.7	2	2	0.000184394	1	8	2	2	0.000170066
303304963	26S proteasome non-ATPase regulatory subunit 14	1	6.5	2	2	0.000257907	1	6.5	2	2	0.000300482	1	6.5	2	2	0.000287412	0.9982	4.2	1	1	0.000209758	1	6.5	2	2	0.000254737	1	6.5	2	2	0.00036943	1	6.5	2	2	0.000344379	1	6.5	2	2	0.000389955
45382279	hydroxymethylglutaryl-CoA synthase, cytoplasmic	1	7.9	3	4	0.000257809	1	7.1	4	4	0.000280084	1	4	2	2	0.000151583						1	5.7	3	3	0.000204141						0.9986	2.1	1	1	8.9237e-05
57525483	eukaryotic translation initiation factor 2 subunit 3	1	10.8	4	4	0.00025473	1	7.8	3	3	0.00019356	1	8.5	3	3	0.000230076	0.9977	3.4	1	1	9.86318e-05	1	27.3	9	9	0.000585635	1	8.5	3	3	0.000263529	1	8.5	3	3	0.000244172	1	12.3	4	4	0.000339679
57525432	putative deoxyribose-phosphate aldolase	1	11.9	3	3	0.000254681						1	6.9	2	2	0.000197626						1	13.5	4	5	0.000404922	1	5.7	2	2	0.000233365	1	5.7	2	2	0.000231271
363737892	PREDICTED: vacuolar protein sorting-associated protein 13C isoform X1	1	8.4	25	29	0.000254109	1	6.4	19	21	0.000198981	1	7.1	21	26	0.000270612	1	1.8	6	6	8.42854e-05	1	8.5	26	29	0.000257529	1	4.2	12	14	0.000176003	1	5.3	14	15	0.000178171	1	2.6	9	9	0.000115418
513168170	PREDICTED: cubilin	1	5.3	17	16	0.000253812	1	2.7	9	10	0.000165199	1	2.2	7	7	0.000128954	0.9999	0.6	2	2	4.90692e-05	1	6	19	19	0.000297184	1	2.3	7	7	0.000152332	1	2.2	7	7	0.000142542	1	1.1	4	4	8.99802e-05
256419027	eukaryotic translation initiation factor 3 subunit I	1	12	3	3	0.000253086																1	7.1	2	2	0.000165459											1	8.6	2	2	0.000244173
45382795	Golgi apparatus protein 1 precursor	1	8.1	8	13	0.00025278	1	8.1	8	13	0.000268986	1	4.3	5	5	0.00011558	1	2	2	2	6.1601e-05	1	7.4	8	12	0.000232173	1	5.8	6	7	0.000191726	1	5.8	6	9	0.00023221	1	3.3	3	4	0.000111046
50751414	PREDICTED: dnaJ homolog subfamily B member 4 isoformX2	1	6.5	2	4	0.000252546						0.9979	3.5	1	1	7.26145e-05											0.9909	3.5	1	1	9.1398e-05	0.9947	3.5	1	1	8.26049e-05
124249322	prohibitin-2	1	10	2	3	0.000252398	1	18.6	5	5	0.000421367	0.9986	3.3	1	1	8.89586e-05	1	26.2	8	8	0.000974684						1	15.3	4	4	0.000427952	1	8	3	3	0.000301856	1	29.9	9	9	0.000963379
119331072	alpha-mannosidase 2C1	1	9.3	4	4	0.000251897	1	6.2	4	4	0.000279985	1	5.5	3	3	0.000222585	1	3.7	2	2	0.000199391	1	10.4	5	5	0.000314926	1	11.9	6	6	0.000500593	1	4.6	3	3	0.000249498	1	4	2	2	0.000178025
71895681	electron-transfer-flavoprotein, alpha polypeptide	0.9999	8.4	2	3	0.000251141	1	16.5	5	6	0.000531448	0.9983	3.8	1	2	0.000188886	0.9907	3.8	1	1	0.000133675						0.9918	3.8	1	2	0.000238913	0.998	3.8	1	2	0.00021148	1	9.5	3	4	0.000490896
50740215	PREDICTED: BRO1 domain-containing protein BROX isoform X4	1	8.5	3	3	0.00025049	1	8.5	3	3	0.000245197	1	8.5	3	3	0.000274077	0.9987	2.7	1	1	0.000140766	0.9986	4.4	2	1	8.75786e-05						0.999	4.4	2	1	0.000106823
270288808	argininosuccinate lyase	1	9.9	5	4	0.000250419	1	9.4	4	4	0.000266316	1	13.3	6	5	0.000354491	1	4.5	3	4	0.000430208	1	19.7	9	10	0.00066282	1	17.8	8	8	0.00074221	1	14.8	8	9	0.000757095	1	11.6	6	6	0.00054397
513221375	PREDICTED: protein tyrosine phosphatase type IVA 2 isoformX1	1	15.5	2	2	0.000246758						1	22.8	4	2	0.000280694	1	10.6	2	2	0.000382497						0.9987	5.6	1	1	0.000163468	1	20.4	3	3	0.000471258	1	10.6	2	2	0.000336496
118405176	actin-related protein 2/3 complex subunit 1A	1	9.2	3	3	0.000246634	1	17.8	4	4	0.00033903	1	14.9	4	4	0.000378668	1	10	3	3	0.000384547	1	16.5	5	5	0.000400706	1	13.2	4	4	0.000455668	1	11.6	3	3	0.000300656	1	10	3	4	0.00045501
52138693	WD repeat-containing protein 1	1	5.9	3	5	0.000245337	1	10.3	3	5	0.000255507	0.9953	3.6	1	2	0.000118098	1	6.9	3	7	0.000536366	1	9.5	4	7	0.0003316	1	5.3	2	3	0.000207511	1	4.3	2	2	0.000128152	1	6.1	4	4	0.0002865
513226943	PREDICTED: mucin-16 isoform X1	1	14.4	10	7	0.000244999	1	12.8	9	6	0.000222943						1	14.8	11	8	0.000424554	1	11.1	7	4	0.000142801						1	13.7	11	6	0.000270229	1	12.2	9	5	0.000245979
513166523	PREDICTED: LOW QUALITY PROTEIN: teneurin-4 isoform X6	1	6.3	17	18	0.000244453	1	3.5	9	9	0.000128081	1	5	12	13	0.000202623	1	1.4	3	3	6.34383e-05	1	7.1	16	16	0.000218617	1	1	3	3	5.7704e-05	1	2	6	7	0.000121385	0.9985	0.4	1	1	1.89577e-05
71897173	STIP1 homology and U box-containing protein 1	1	18.5	4	4	0.000243912	1	11.1	3	3	0.000198164	0.9954	3.2	1	1	6.94176e-05	0.9973	3.8	1	1	9.82148e-05	1	9.9	3	4	0.000248657	0.9962	3.8	1	1	8.75657e-05	0.9979	3.5	1	1	8.33678e-05
513224678	PREDICTED: cyclin-dependent kinase 18	1	8.6	5	5	0.000243859	1	14.6	7	9	0.000431258	1	8.6	5	5	0.000272173	1	4.1	2	3	0.000220258	1	20.5	11	13	0.000628376	1	12.5	7	7	0.000445549	1	6.2	4	4	0.000245057	0.9989	3.3	2	1	6.30009e-05
50753561	PREDICTED: V-type proton ATPase subunit d 1 isoform X2	1	19	3	3	0.000241181	1	19	3	3	0.000274919	0.9971	6.5	1	1	9.6934e-05						1	11.3	2	2	0.000165381	1	12.5	2	2	0.000221429	1	14.3	2	2	0.000229642
513228639	PREDICTED: uncharacterized protein LOC100859308 isoform X2	0.9997	15.3	2	2	0.000239996																1	15.3	2	2	0.000242767
363742852	PREDICTED: protein prune homolog isoform X4	0.9999	4.5	2	2	0.00023992						1	4.7	2	2	0.000280824	1	7.3	3	3	0.00050178	1	8.1	3	3	0.00035078	1	10	4	4	0.000622677	1	6.9	3	3	0.000461253	1	7.3	3	3	0.000494877
50751398	PREDICTED: cAMP-dependent protein kinase catalytic subunit beta isoform X4	1	8.9	3	4	0.000238801	1	8.9	3	3	0.000202814	1	9.8	4	4	0.000295316						1	8.9	3	5	0.000319135	0.9987	2.7	1	1	8.71081e-05	1	6.2	2	2	0.000158296	0.9968	2.7	1	1	8.99272e-05
62751395	mothers against decapentaplegic homolog 5	1	10.1	4	3	0.00023869	1	8	3	3	0.000264257	0.9989	5.6	2	1	9.18253e-05											0.9987	5.6	2	1	0.000115356
60302698	serine/threonine-protein kinase TAO3	1	7.7	6	8	0.000238234	1	6	5	7	0.000233793	0.999	4.9	4	1	3.59149e-05
50732203	PREDICTED: serine/threonine-protein kinase OSR1	1	7.3	3	4	0.000237957
118100169	PREDICTED: AP-1 complex subunit beta-1 isoform X4	1	10	10	7	0.000237365	1	7.9	7	7	0.000251271	1	4.3	4	4	0.000162496	0.9968	0.9	1	1	5.24179e-05	1	10.5	9	9	0.000302334	1	4.1	4	5	0.000231083	0.999	1.7	2	2	8.70281e-05
56118978	glutamate--cysteine ligase regulatory subunit	0.9999	8.5	2	2	0.000236351						0.9938	4.4	1	1	0.000129496						1	8.1	2	2	0.00024804						0.9949	4.4	1	1	0.000157698	0.9982	4.4	1	1	0.000159905
71895363	dynactin subunit 3	1	13.5	2	2	0.000235602																1	13.5	2	2	0.000225557
71897053	flotillin-2	1	13.3	4	4	0.000235334	1	13.3	4	4	0.000258037	1	14.2	3	4	0.000261012						1	12.4	3	3	0.000176396						1	8.2	2	2	0.000150149	0.9981	4.2	1	1	8.19047e-05
513240505	PREDICTED: LOW QUALITY PROTEIN: fumarylacetoacetate hydrolase domain-containing protein 2	1	8	2	2	0.00023402	1	13.3	4	4	0.000485709	1	8	2	2	0.000273993	1	8	2	2	0.000351491	1	11	3	3	0.000360448	1	8	2	2	0.000338199	1	8	2	2	0.000313653	1	8	2	3	0.000473112
57524857	dnaJ homolog subfamily A member 2	1	12.2	4	4	0.000233307	1	13.4	4	4	0.000229173											1	16.1	5	5	0.000306117						1	8.5	3	3	0.000233569
363740107	PREDICTED: AP-1 complex subunit beta-1 isoform X3	1	11.4	11	7	0.000232456	1	7	6	5	0.000177115	1	6.1	5	5	0.000200225	0.9961	1.1	1	1	5.13729e-05
350537089	tropomyosin alpha-3 chain	1	15.7	4	4	0.000232431	1	15.7	5	5	0.000299996	1	15.3	4	4	0.000270879						1	16.1	5	5	0.000307863	0.9985	4	1	1	9.19492e-05	1	17.7	5	5	0.000401378
118083662	PREDICTED: vitamin K-dependent protein S isoform X2	1	7.7	5	5	0.000232304	1	8.3	6	6	0.000296782	1	15.3	9	9	0.000467765	1	13.8	10	10	0.000683742	1	17.3	11	13	0.000614521	1	10.2	8	9	0.000568774	1	16.8	10	10	0.000594804	1	10.1	7	7	0.000458645
228008358	heat shock 105kDa	1	12.3	9	7	0.000230879	1	9.7	7	5	0.000170607	1	9.8	7	4	0.000153894	0.999	4.8	4	1	5.15828e-05	1	18.3	13	15	0.000484238						1	7.6	6	3	0.000126419	1	4.4	4	2	9.80603e-05
119331164	serine/threonine-protein phosphatase 6 catalytic subunit	1	10.2	3	3	0.000229136	1	10.5	3	3	0.00024071	1	7.2	2	2	0.000178349																0.9984	4.3	1	1	0.000100333
363739771	PREDICTED: protein rogdi homolog isoform X3	1	8	3	2	0.000228818						0.9984	5	1	1	0.00013224	0.9966	5	1	1	0.000175749	1	8	2	2	0.000238506											0.9948	5	1	1	0.00016579
513172282	PREDICTED: alpha-tocopherol transfer protein	0.9999	7.6	2	2	0.000228182	0.9999	7.6	2	2	0.000256201											1	9	2	2	0.000233806						0.9916	4	1	1	0.000153851
513195759	PREDICTED: N-myc-interactor	1	12.4	4	4	0.000225542	1	5.7	2	2	0.000122205	1	12.8	4	4	0.000257727	0.9982	4	1	1	9.03128e-05	1	19.4	7	7	0.000402406	1	9.7	3	3	0.000233972	1	9.5	3	3	0.000221412	1	7.7	2	2	0.000171016
118091498	PREDICTED: COMM domain-containing protein 9 isoform X2	1	14	2	2	0.000220584	1	14	2	3	0.000360359	0.9962	7.6	1	1	0.000128979											0.9994	14	2	2	0.000302559	0.9982	7.6	1	1	0.000143975
363740667	PREDICTED: galactokinase isoform X4	1	6.2	2	2	0.000220246	0.9999	6.2	2	2	0.000223057	1	9.9	3	3	0.000370311						0.9997	6.2	2	2	0.000218878	1	9.9	3	3	0.000453108	1	9.1	3	3	0.000431026	0.9978	2.8	1	1	0.000143836
148238207	protein FAM3C	0.9999	8.8	2	2	0.000219266						1	8.8	2	2	0.000261511																0.9984	5.3	1	1	0.000138505	0.9967	3.5	1	1	0.000162418
50736711	PREDICTED: gamma-soluble NSF attachment protein isoform X4	1	11.8	3	3	0.000219005	1	11.8	3	3	0.000233554	0.9986	4.6	1	1	8.18098e-05	1	8.1	2	2	0.000218348	1	16.9	4	4	0.000304879	1	8.1	2	2	0.000201788	0.9988	4.6	1	1	9.04256e-05	0.9979	4.6	1	1	9.76112e-05
444909160	NAD-dependent protein deacylase sirtuin-5, mitochondrial	1	7.8	2	2	0.000217412
513206295	PREDICTED: methionine adenosyltransferase 2 subunit beta isoform X3	1	7.4	2	2	0.000216278						1	7.4	2	2	0.000247351	0.9954	3.6	1	1	0.000165492	1	7.4	2	2	0.000210153	1	7.4	2	2	0.000314963	0.9983	3.6	1	1	0.000134037
71896903	hsc70-interacting protein	1	6.9	2	2	0.000215731	1	10	3	3	0.000351658	1	7.5	2	2	0.000252383						1	8.6	3	3	0.00031426	0.9977	2.8	1	1	0.000150689						0.9987	2.8	1	1	0.000155275
377520154	amylase, alpha 2A; pancreatic precursor	1	7.8	3	3	0.000214097	1	5.5	2	4	0.000289067	1	24.8	9	12	0.00100776	0.9987	2.3	1	1	0.000101003	1	4.9	2	3	0.000205496	1	5.7	2	2	0.000196886						1	9	4	4	0.000407456
118103279	PREDICTED: cartilage oligomeric matrix protein	1	6.8	4	5	0.000213575	1	8.1	4	4	0.000175803	1	7.8	5	6	0.000295807	1	15.6	9	10	0.000670316	1	9.6	5	6	0.000251084	1	8.9	5	6	0.000366074	1	16.8	12	13	0.000682758	1	16.3	10	14	0.000881904
114326240	contactin-associated protein-like 5 precursor	1	5.4	6	7	0.00021266	1	2.5	3	3	9.30492e-05	1	6.1	6	5	0.000173223	1	3.1	3	3	0.000138604	1	6.7	6	6	0.000183641	1	2.8	3	3	0.000126149	1	2.5	2	2	7.72176e-05	0.9977	0.7	1	1	3.98766e-05
50750962	PREDICTED: oxidoreductase HTATIP2 isoform X2	1	7.8	2	2	0.000211903	0.9999	7.8	2	2	0.000244055	0.9986	5.7	1	1	0.00012659
45382681	sodium/potassium-transporting ATPase subunit alpha-3	1	12.9	10	7	0.000211778	0.9999	13.1	12	3	9.41303e-05											1	13	11	6	0.000185641
513219329	PREDICTED: cytosolic acyl coenzyme A thioester hydrolase isoform X3	1	11.8	3	3	0.000210732						0.9984	2.8	1	1	7.99205e-05						1	14.9	4	5	0.000366427	0.9966	2.8	1	1	9.62673e-05	0.9986	2.8	1	1	8.65021e-05
71897135	deoxyhypusine hydroxylase	0.9999	8.4	2	2	0.000209799	1	8.4	2	3	0.000340184																0.9918	4	1	1	0.000143109
118094989	PREDICTED: coatomer subunit beta'	1	7.2	6	6	0.00020938	1	12.6	11	11	0.000424346	1	16.4	13	13	0.000547348	1	7.7	7	7	0.000388228	1	17.7	14	14	0.000498724	1	7.4	7	7	0.000355113	1	13.3	12	13	0.00058954	1	7.1	7	7	0.00036428
57530288	prolyl endopeptidase	1	11.3	6	6	0.000208886	1	4.5	2	2	7.50853e-05																1	4.5	2	2	0.000101053
50760791	PREDICTED: interferon-induced 35 kDa protein	1	15.1	4	4	0.000207827	1	13.3	4	4	0.000226645	1	13.8	4	4	0.000249627						1	11.5	3	3	0.000166936	1	6	2	2	0.000149532	1	8.4	3	3	0.000219217	0.9984	2.1	1	1	7.6853e-05
513195217	PREDICTED: inactive dipeptidyl peptidase 10 isoform X5	1	6	4	6	0.000207463						1	2.9	2	2	8.52048e-05						1	2.9	2	3	0.000106746	0.9977	1	1	1	4.87999e-05
50754507	PREDICTED: 26S proteasome non-ATPase regulatory subunit 6 isoform X2	1	13.4	4	4	0.000205502	1	19.3	6	6	0.000343625	1	16.2	5	6	0.000361622	0.9944	3.4	1	1	8.69898e-05	1	23.7	7	9	0.000490758	1	10.8	3	3	0.000228313	1	6.9	2	2	0.000144808	0.9981	3.4	1	1	7.93177e-05
513213169	PREDICTED: olfactomedin-like 2A	1	7.4	4	5	0.0002051	1	5.5	3	4	0.000164434	1	6.2	3	3	0.000141646	0.9985	1.3	1	2	0.000137324	1	7.4	4	4	0.000162266	1	3.6	3	3	0.000170874	1	5.5	3	3	0.00016158	0.9987	1.3	1	1	5.82378e-05
513195734	PREDICTED: carboxy-terminal domain RNA polymerase II polypeptide A small phosphatase 1	0.9931	8.9	2	1	0.000205054	0.9934	8.9	2	1	0.000216995											0.9931	8.9	2	1	0.000198453
513198237	PREDICTED: uncharacterized protein C1orf177 homolog isoform X4	1	9.2	3	3	0.00020419
118085690	PREDICTED: plexin domain-containing protein 2	1	7	3	3	0.000202837						1	7	3	3	0.000230971	0.9986	1.5	1	1	0.000110462	0.9991	5.5	2	2	0.000133519						1	4.7	2	2	0.000176822	0.9971	1.5	1	1	9.18524e-05
70608116	core-binding factor subunit beta	1	12.6	2	2	0.000202163																1	12.6	2	2	0.000212812
313661460	exportin-1	1	5.6	5	6	0.000201983	1	6.8	6	6	0.000222163	1	6.6	5	5	0.00019973	0.9999	2.1	2	2	0.000109061	1	7.2	6	7	0.000235935	1	5.6	5	5	0.000237316
50753049	PREDICTED: uncharacterized protein C15orf26	1	8.8	2	2	0.000201544
57525053	COP9 signalosome complex subunit 3	1	5.7	2	2	0.000201527	0.9998	5.4	2	2	0.000212576	1	5.7	2	2	0.000245818											0.9973	1.9	1	1	0.000136166	0.9918	1.9	1	1	0.000125351
513215790	PREDICTED: kinesin family member 12 isoform X4	1	3.6	2	3	0.000201286																1	3.8	2	2	0.000136	0.9998	3.1	2	2	0.000182752	1	3.1	2	2	0.000167452
71894783	protein lin-7 homolog C	1	9.6	3	2	0.000200754	1	18.3	3	3	0.000306568	1	19.8	3	3	0.000341042	0.9997	9.6	2	2	0.000304433	1	25.9	4	4	0.000406474	1	15.2	3	3	0.000394791	1	10.2	2	2	0.000239084	0.9971	5.6	1	1	0.000133286
513210609	PREDICTED: glutathione S-transferase theta-1-like isoform 1	1	6.2	2	2	0.000200329	1	6.2	2	2	0.000229073	0.9986	4	1	1	0.00011032						1	14.3	4	5	0.000525787	0.9984	4	1	2	0.000288744	0.9987	4	1	2	0.000267267	0.9986	4	1	2	0.00025831
45384002	cathepsin D precursor	1	6.8	2	2	0.000199526	1	4.8	2	3	0.000324513
57529797	long-chain specific acyl-CoA dehydrogenase, mitochondrial	1	7.7	3	3	0.000197497	1	21.6	8	10	0.000732776	1	24.4	9	10	0.000755376	1	13.5	5	7	0.000724459						1	8.8	3	3	0.000272537	1	12.8	6	6	0.000505026	1	23.4	9	13	0.00120537
57530682	ras-related protein Rab-18	1	17	3	2	0.000196057	1	15.5	3	3	0.000315045	1	28.2	5	5	0.000573386	1	10.2	2	2	0.000312921	1	15.5	3	3	0.000300338	1	10.2	2	2	0.000308061	1	10.2	2	2	0.000249113	0.9983	3.9	1	1	0.00014253
513185002	PREDICTED: hepatocyte growth factor activator	1	6	3	3	0.000195659	1	16.1	7	13	0.000863971	1	20.9	10	14	0.00103687	1	25.7	12	19	0.00185764	1	8.9	4	5	0.000309785	1	16.1	7	13	0.00114138	1	17.5	8	11	0.00086313	1	26.6	12	19	0.00164644
118082329	PREDICTED: ras-related protein Rab-21	1	17.7	3	2	0.000195442	1	17.3	3	3	0.000325678											1	12.7	2	2	0.000202953	1	9.5	2	2	0.000279395	0.9988	5	1	1	0.000130131
57524801	ras-related protein Rab-11A	0.9996	39.4	8	2	0.000195305	1	39.4	8	7	0.000672654	0.9991	39.4	8	1	0.000105187	1	31.5	6	6	0.00088726	1	31.9	6	6	0.00056406	0.9999	31.9	6	6	0.000780774	1	22.7	5	4	0.000506264	1	14.8	3	3	0.000389438
45384454	cation-independent mannose-6-phosphate receptor precursor	1	7.4	15	15	0.000195221	1	3	6	6	8.13539e-05	1	2.7	6	6	9.14149e-05	1	1.2	2	2	4.01392e-05	1	6.4	13	15	0.000192593	1	2.5	6	6	0.000110328	1	7.7	15	15	0.000250274	1	2.1	5	5	9.20585e-05
71895645	LDLR chaperone MESD precursor	0.9994	13.9	2	2	0.000195082						0.9939	3.1	1	1	0.000113253
57524990	histidyl-tRNA synthetase, cytoplasmic	1	10.4	6	5	0.000194754	1	9.4	5	5	0.000209673	1	5.6	3	3	0.000135963	1	3.8	2	2	0.000130847	1	12	6	6	0.000246201	1	6	3	3	0.000165998	1	10.4	5	5	0.000265969	1	7.8	4	4	0.000232726
497815200	septin-5	1	10.3	3	3	0.000194505						0.9915	2.4	1	1	7.53761e-05						0.9998	4.9	2	3	0.000207425
118098353	PREDICTED: clathrin heavy chain 1 isoform X2	1	5	9	9	0.000194033											0.9998	4.5	7	6	0.000217213	1	7.6	14	15	0.000306984						0.9999	3.9	6	6	0.000176126
[truncated: 1,006 more rows]
